# Supplementary material for: 1,3-Di-4-pyridylpropane–4,4′-oxy­dibenzoic acid (1/1)
Source: Acta Crystallogr Sect E Struct Rep Online. 2008 Nov 8;64(Pt 12):o2251. doi: 10.1107/S160053680803331X (PMC2960149; doi:10.1107/S160053680803331X)
Supplement: Supplementary file 2 [file e-64-o2251-Isup2.hkl]

# 
# h,k,l, Fc-squared, Fo-squared, sigma(Fo-squared) and status flag 
# 
data_I
_shelx_title ' sad in P-1' 
_shelx_refln_list_code          4 
_shelx_F_calc_maximum      239.86 
_exptl_crystal_F_000       480.00 
_reflns_d_resolution_high  0.7472 
 
loop_ 
 _symmetry_equiv_pos_as_xyz 
 'x, y, z' 
 '-x, -y, -z' 
 
_cell_length_a     6.8938 
_cell_length_b    11.5869 
_cell_length_c    14.9570 
_cell_angle_alpha  86.493 
_cell_angle_beta   81.157 
_cell_angle_gamma  74.016 
 
_shelx_F_squared_multiplier     1.000 
 
loop_ 
 _refln_index_h 
 _refln_index_k 
 _refln_index_l 
 _refln_F_squared_calc 
 _refln_F_squared_meas 
 _refln_F_squared_sigma 
 _refln_observed_status 
   1   0   0      118.99      124.97      2.06 o 
   2   0   0      335.83      327.45      9.04 o 
   3   0   0       76.95       75.37      2.10 o 
   4   0   0      516.90      499.26      8.15 o 
   5   0   0       23.36       28.05      2.06 o 
   6   0   0       21.80       20.37      2.75 o 
   7   0   0        0.18       -0.97      2.98 o 
   8   0   0        0.00        5.62      3.95 o 
  -8   1   0        5.17        6.06      4.39 o 
  -7   1   0       11.85       21.68      4.83 o 
  -6   1   0      214.04      229.21     10.80 o 
  -5   1   0      841.63      827.07     12.99 o 
  -4   1   0        6.81        8.69      1.22 o 
  -3   1   0       30.57       29.30      1.38 o 
  -2   1   0       49.30       49.16      1.43 o 
  -1   1   0     7619.74     6777.00    106.38 o 
   0   1   0      175.90      165.30      2.98 o 
   1   1   0       18.08       18.08      1.32 o 
   2   1   0        2.61        4.46      0.86 o 
   3   1   0      358.40      347.54      5.69 o 
   4   1   0     1327.64     1368.12     19.28 o 
   5   1   0        0.66       -0.84      1.07 o 
   6   1   0        0.82        0.19      1.75 o 
   7   1   0        2.62        5.97      3.42 o 
   8   1   0       24.99       25.46      5.44 o 
  -8   2   0        3.97        3.60      4.56 o 
  -7   2   0       42.87       45.21      6.32 o 
  -6   2   0      205.47      198.28      7.07 o 
  -5   2   0        0.82       -1.67      1.67 o 
  -4   2   0      263.58      236.91      5.14 o 
  -3   2   0        1.76        2.09      0.82 o 
  -2   2   0      483.32      453.89      6.85 o 
  -1   2   0       62.81       49.35      1.86 o 
   0   2   0     2520.53     2362.68     30.97 o 
   1   2   0      619.04      595.09     14.22 o 
   2   2   0      682.10      701.31     17.91 o 
   3   2   0      444.28      452.10      8.90 o 
   4   2   0      963.37     1063.57     15.33 o 
   5   2   0       41.43       45.44      2.14 o 
   6   2   0        0.32       -0.18      1.74 o 
   7   2   0        0.88       -3.25      3.25 o 
   8   2   0        3.22        2.63      3.69 o 
   9   2   0        0.75       -0.53      4.56 o 
  -8   3   0        9.30        2.11      4.13 o 
  -7   3   0       23.40       29.58      5.88 o 
  -6   3   0       24.69       23.21      4.65 o 
  -5   3   0        6.14        7.27      2.10 o 
  -4   3   0       20.84       15.21      2.23 o 
  -3   3   0      227.63      240.76      6.07 o 
  -2   3   0       46.00       41.65      2.27 o 
  -1   3   0     2499.71     2465.32     39.75 o 
   0   3   0       19.61       25.29      1.02 o 
   1   3   0      606.97      612.72     10.80 o 
   2   3   0        1.84        2.58      1.32 o 
   3   3   0      261.90      295.26      6.40 o 
   4   3   0      423.22      423.67      9.05 o 
   5   3   0        1.30        1.45      1.07 o 
   6   3   0       29.55       35.38      4.52 o 
   7   3   0        0.23       -1.04      1.85 o 
   8   3   0        8.84        9.05      2.97 o 
   9   3   0        3.89        2.02      4.30 o 
  -7   4   0       20.45       19.75      5.53 o 
  -6   4   0       11.37        6.10      3.38 o 
  -5   4   0        1.56       -0.55      1.76 o 
  -4   4   0       38.28       46.33      6.45 o 
  -3   4   0       21.27       21.12      2.17 o 
  -2   4   0        2.94        7.98      1.46 o 
  -1   4   0        9.46       13.24      1.35 o 
   0   4   0      129.32      143.08      4.30 o 
   1   4   0        1.09        0.43      0.80 o 
   2   4   0     1079.10     1077.61     18.60 o 
   3   4   0       31.08       34.28      2.28 o 
   4   4   0       56.22       65.90      2.92 o 
   5   4   0       98.66      101.46      3.97 o 
   6   4   0       52.88       50.28      3.52 o 
   7   4   0        3.58        1.32      2.05 o 
   8   4   0       19.80       15.75      3.38 o 
   9   4   0        0.02        8.78      5.18 o 
  -7   5   0        1.67       -4.13      4.13 o 
  -6   5   0       11.31        7.99      2.91 o 
  -5   5   0       17.04       16.29      2.86 o 
  -4   5   0       98.75       90.99      4.31 o 
  -3   5   0       45.66       47.17      5.09 o 
  -2   5   0      167.84      212.22      5.68 o 
  -1   5   0       22.57       19.99      2.65 o 
   0   5   0        2.89        5.88      1.09 o 
   1   5   0      275.80      273.48      5.99 o 
   2   5   0       56.42       60.69      2.52 o 
   3   5   0      188.75      209.36      5.14 o 
   4   5   0       33.84       32.08      2.22 o 
   5   5   0       24.07       28.38      2.68 o 
   6   5   0        1.96        0.08      1.77 o 
   7   5   0       73.34       82.05      4.62 o 
   8   5   0        0.51       -0.50      2.54 o 
   9   5   0        0.07        3.29      3.21 o 
  -7   6   0       16.57       17.38      5.79 o 
  -6   6   0       11.89       13.41      3.09 o 
  -5   6   0       55.30       56.36      4.44 o 
  -4   6   0        1.64        0.89      1.82 o 
  -3   6   0        2.91        2.41      1.64 o 
  -2   6   0      175.63      183.22      5.49 o 
  -1   6   0      151.07      154.27      3.27 o 
   0   6   0        2.26        0.18      0.94 o 
   1   6   0      162.28      164.64      4.47 o 
   2   6   0     3092.67     3386.36     55.70 o 
   3   6   0      173.32      168.29      4.70 o 
   4   6   0       98.05       91.65      4.30 o 
   5   6   0       66.61       68.45      3.39 o 
   6   6   0      159.09      151.16      5.57 o 
   7   6   0      134.77      134.34     19.18 o 
   8   6   0        0.22       -0.02      2.54 o 
   9   6   0        0.01        1.84      4.92 o 
  -6   7   0        0.17       -2.87      2.94 o 
  -5   7   0        0.32       -2.14      2.14 o 
  -4   7   0       59.05       61.16      4.24 o 
  -3   7   0       37.15       29.66      3.10 o 
  -2   7   0        1.53       -0.52      1.52 o 
  -1   7   0       44.34       39.70      1.80 o 
   0   7   0        0.79        0.12      1.07 o 
   1   7   0      402.45      384.72      8.38 o 
   2   7   0      114.65      122.50      4.07 o 
   3   7   0        3.32        5.01      1.50 o 
   4   7   0        1.03       -1.15      1.15 o 
   5   7   0        1.43       -0.25      1.49 o 
   6   7   0      106.31       99.11      4.58 o 
   7   7   0       28.70       23.18      5.18 o 
   8   7   0        0.17        0.97      4.04 o 
  -6   8   0        1.40        0.92      3.16 o 
  -5   8   0       77.13       75.65      5.38 o 
  -4   8   0        0.46       -1.05      2.07 o 
  -3   8   0      137.91      123.15      5.24 o 
  -2   8   0       20.27       20.59      5.75 o 
  -1   8   0        2.98        1.58      2.72 o 
   0   8   0      210.35      207.59      5.58 o 
   1   8   0       12.51       19.71      3.07 o 
   2   8   0        2.26        1.79      1.42 o 
   3   8   0       16.19       19.97      3.86 o 
   4   8   0      129.01      127.25      4.53 o 
   5   8   0       11.92       10.34      2.81 o 
   6   8   0        5.85        2.55      3.42 o 
   7   8   0        0.51       -2.90      2.90 o 
   8   8   0        0.05       -3.69      3.69 o 
  -5   9   0       12.43        7.86      3.04 o 
  -4   9   0        4.23        4.97      2.70 o 
  -3   9   0        3.13        5.49      2.36 o 
  -2   9   0        1.83        0.87      1.98 o 
  -1   9   0       86.72       89.54      6.58 o 
   0   9   0      109.24      100.29      3.92 o 
   1   9   0      416.33      385.80      9.08 o 
   2   9   0        3.81        1.32      2.19 o 
   3   9   0        1.39        2.02      2.24 o 
   4   9   0       65.31       53.64      3.24 o 
   5   9   0        1.37        1.23      2.98 o 
   6   9   0       66.88       70.40      7.55 o 
   7   9   0       49.60       46.00      6.67 o 
   8   9   0        0.09        0.09      3.60 o 
  -5  10   0        1.85       -0.93      2.95 o 
  -4  10   0        0.04        0.54      2.51 o 
  -3  10   0        8.16        6.21      2.72 o 
  -2  10   0        7.74        4.21      3.42 o 
  -1  10   0       41.70       41.87      5.88 o 
   0  10   0      308.87      310.14     12.47 o 
   1  10   0      123.40      129.15      9.66 o 
   2  10   0       18.23       22.31      4.30 o 
   3  10   0        3.17       -1.36      1.64 o 
   4  10   0        9.08        8.69      2.23 o 
   5  10   0      124.89      145.02      8.87 o 
   6  10   0       17.98       11.50      4.30 o 
   7  10   0        0.39       -3.07      3.07 o 
   8  10   0        0.82        7.64      4.74 o 
  -4  11   0        7.90       19.31      5.18 o 
  -3  11   0        0.42        1.40      3.77 o 
  -2  11   0        0.39        1.14      3.25 o 
  -1  11   0       68.19       62.94      6.32 o 
   0  11   0       54.93       64.00      6.23 o 
   1  11   0        0.17       -2.19      2.90 o 
   2  11   0        0.12        2.48      2.04 o 
   3  11   0      117.53      120.73      5.84 o 
   4  11   0       32.63       34.14      3.40 o 
   5  11   0        5.52        7.81      3.95 o 
   6  11   0        2.32        1.93      3.77 o 
   7  11   0        5.76        5.27      4.21 o 
  -3  12   0        0.46        3.95      4.21 o 
  -2  12   0        0.00        0.00      3.42 o 
  -1  12   0       37.56       32.66      5.53 o 
   0  12   0       12.80       18.17      4.65 o 
   1  12   0        9.31        2.55      3.77 o 
   2  12   0        4.76        2.80      2.07 o 
   3  12   0        8.03       11.86      4.74 o 
   4  12   0        0.08       -0.75      2.07 o 
   5  12   0        2.56       -0.18      3.42 o 
   6  12   0       13.68       16.42      4.74 o 
   7  12   0        0.66       -3.69      3.69 o 
  -2  13   0        1.51       -1.05      3.69 o 
  -1  13   0        0.01       -1.76      3.60 o 
   0  13   0        0.86        0.35      3.77 o 
   1  13   0        3.48        4.48      4.13 o 
   2  13   0       10.91        7.81      4.04 o 
   3  13   0        0.00       -2.37      2.37 o 
   4  13   0        2.98       -0.14      3.64 o 
   5  13   0        0.00        1.40      3.95 o 
   6  13   0        0.88       -3.69      3.69 o 
  -1  14   0        0.26       -3.95      3.95 o 
   0  14   0        0.38        1.23      4.13 o 
   1  14   0        2.78        1.14      4.13 o 
   2  14   0        4.28        2.90      4.04 o 
   3  14   0        3.12        4.21      4.04 o 
   4  14   0        3.17        4.31      5.49 o 
   5  14   0       12.74        7.46      4.21 o 
   1  15   0        6.22       10.27      5.53 o 
   2  15   0        0.63       -3.07      4.48 o 
   3  15   0        0.04       -1.23      3.95 o 
   4  15   0        0.71        3.77      4.65 o 
  -4 -15   1        0.93        0.97      4.30 o 
  -3 -15   1        0.86        4.04      4.56 o 
  -2 -15   1        3.66        1.93      4.48 o 
  -1 -15   1        4.21        5.62      5.00 o 
  -5 -14   1        5.91        4.56      4.13 o 
  -4 -14   1        0.17       -1.67      3.34 o 
  -3 -14   1        0.85        7.11      4.13 o 
  -2 -14   1        3.91        3.60      4.65 o 
  -1 -14   1       11.63       11.76      5.09 o 
   0 -14   1        5.21        4.48      4.30 o 
   1 -14   1        1.73       -0.79      4.13 o 
  -6 -13   1        0.28       -3.86      3.86 o 
  -5 -13   1        0.94       -2.98      3.34 o 
  -4 -13   1       11.19       13.96      4.56 o 
  -3 -13   1       11.16        9.94      2.72 o 
  -2 -13   1        8.49       10.62      4.13 o 
  -1 -13   1       10.21        5.09      4.21 o 
   0 -13   1        2.65        2.55      3.86 o 
   1 -13   1        2.47       -1.40      3.51 o 
   2 -13   1        0.00       -3.69      3.69 o 
  -7 -12   1        0.01       -3.34      3.34 o 
  -6 -12   1        0.57       -1.58      3.60 o 
  -5 -12   1        4.70       10.18      4.39 o 
  -4 -12   1        0.44        1.00      2.33 o 
  -3 -12   1        1.92        2.47      2.21 o 
  -2 -12   1        7.66        5.53      2.38 o 
  -1 -12   1       15.55       17.73      4.56 o 
   0 -12   1       46.95       60.13      6.58 o 
   1 -12   1       11.86       14.57      4.48 o 
   2 -12   1        1.04       -3.07      3.16 o 
   3 -12   1        1.89       -1.05      3.60 o 
  -7 -11   1        1.92        0.35      3.86 o 
  -6 -11   1        0.42       -0.79      3.51 o 
  -5 -11   1      114.24      122.55      8.34 o 
  -4 -11   1      122.60      119.91      5.14 o 
  -3 -11   1       28.23       33.96      4.04 o 
  -2 -11   1        6.81        5.90      2.32 o 
  -1 -11   1      607.88      626.34     20.10 o 
   0 -11   1       11.12       11.24      4.21 o 
   1 -11   1        8.89        8.34      3.95 o 
   2 -11   1        5.01        8.69      4.13 o 
   3 -11   1        0.11        3.25      3.77 o 
   4 -11   1        0.00        3.69      4.48 o 
  -8 -10   1        0.00        3.25      4.74 o 
  -7 -10   1       14.29       21.77      5.71 o 
  -6 -10   1       51.71       55.30      6.93 o 
  -5 -10   1      130.39      132.55      8.43 o 
  -4 -10   1       38.62       37.75      3.27 o 
  -3 -10   1        0.03       -1.20      1.64 o 
  -2 -10   1       10.68        6.66      3.12 o 
  -1 -10   1        1.73       -1.22      1.70 o 
   0 -10   1      524.82      529.08     17.64 o 
   1 -10   1       15.11       10.89      3.77 o 
   2 -10   1        1.27        0.61      3.16 o 
   3 -10   1       37.20       50.39      6.41 o 
   4 -10   1       15.01       18.17      4.92 o 
   5 -10   1        1.88       -1.15      6.58 o 
  -8  -9   1        0.28       -1.32      3.77 o 
  -7  -9   1       76.23       71.19      7.20 o 
  -6  -9   1       10.44        8.60      3.77 o 
  -5  -9   1       79.76       78.30      6.32 o 
  -4  -9   1        4.00        4.10      2.11 o 
  -3  -9   1        1.42        2.83      1.72 o 
  -2  -9   1       13.01       10.44      2.17 o 
  -1  -9   1      160.35      158.14      5.13 o 
   0  -9   1       10.25        6.76      1.92 o 
   1  -9   1      145.10      141.25      7.81 o 
   2  -9   1        7.94        7.90      3.42 o 
   3  -9   1      181.78      184.35      6.77 o 
   4  -9   1        4.53        1.60      2.45 o 
   5  -9   1        0.05       -2.61      2.61 o 
  -8  -8   1        3.80        5.71      4.21 o 
  -7  -8   1       75.67       67.07      7.46 o 
  -6  -8   1       14.54       11.24      3.86 o 
  -5  -8   1        1.04       -0.97      2.90 o 
  -4  -8   1        2.35        5.30      1.62 o 
  -3  -8   1       90.46       90.45      3.74 o 
  -2  -8   1      567.84      587.32     12.13 o 
  -1  -8   1        1.71        3.90      1.60 o 
   0  -8   1       91.89       81.99      5.49 o 
   1  -8   1       15.08       14.31      3.34 o 
   2  -8   1        6.71        3.41      1.79 o 
   3  -8   1       61.96       60.06      4.05 o 
   4  -8   1        0.79        6.60      2.58 o 
   5  -8   1        3.43        2.82      2.79 o 
   6  -8   1        0.00        0.67      3.11 o 
  -8  -7   1        0.47       -3.60      3.95 o 
  -7  -7   1       88.79       90.32      9.48 o 
  -6  -7   1        1.28       -1.72      1.72 o 
  -5  -7   1       22.43       26.95      4.30 o 
  -4  -7   1      116.49      120.82      8.38 o 
  -3  -7   1      329.65      353.91     12.55 o 
  -2  -7   1       61.64       76.71      3.29 o 
  -1  -7   1      439.61      425.33      9.09 o 
   0  -7   1       49.51       42.24      5.00 o 
   1  -7   1       22.46       29.88      1.95 o 
   2  -7   1       89.62       84.04      3.84 o 
   3  -7   1        0.46        1.11      3.12 o 
   4  -7   1       11.80        9.07      5.09 o 
   5  -7   1        0.29       -0.14      2.34 o 
   6  -7   1        3.35        1.92      3.03 o 
  -8  -6   1        1.86        0.45      2.60 o 
  -7  -6   1       57.37       69.17      4.55 o 
  -6  -6   1       74.97       73.05      4.05 o 
  -5  -6   1       16.27       20.61      2.85 o 
  -4  -6   1        9.00        6.63      1.54 o 
  -3  -6   1        7.11        6.08      1.28 o 
  -2  -6   1       22.63       25.69      2.04 o 
  -1  -6   1       10.49        9.94      1.47 o 
   0  -6   1       71.15       61.18      6.14 o 
   1  -6   1        9.51        7.03      2.02 o 
   2  -6   1       41.62       47.91      3.07 o 
   3  -6   1        2.13        2.72      1.83 o 
   4  -6   1       14.42        9.98      2.42 o 
   5  -6   1        2.53        2.55      2.32 o 
   6  -6   1        0.05       -0.18      2.44 o 
   7  -6   1        1.14        2.72      4.74 o 
  -9  -5   1        0.47        1.84      4.65 o 
  -8  -5   1       13.32       11.87      5.31 o 
  -7  -5   1        0.07       -0.82      2.02 o 
  -6  -5   1        7.49        7.76      2.27 o 
  -5  -5   1        0.06        0.08      1.47 o 
  -4  -5   1      271.94      258.17      9.92 o 
  -3  -5   1        4.59        3.38      1.07 o 
  -2  -5   1     1418.01     1445.63     24.72 o 
  -1  -5   1      801.62      745.41     13.56 o 
   0  -5   1      118.38      112.28      7.46 o 
   1  -5   1     1264.50     1372.45     19.01 o 
   2  -5   1      138.53      155.01      4.71 o 
   3  -5   1      142.68      163.86      5.34 o 
   4  -5   1       15.28       18.72      3.47 o 
   5  -5   1       24.51       22.94      3.10 o 
   6  -5   1        0.17       -0.40      2.42 o 
   7  -5   1        2.45       -0.26      4.04 o 
  -9  -4   1        8.15        4.92      4.65 o 
  -8  -4   1        0.14       -2.36      2.36 o 
  -7  -4   1        0.18        0.31      2.06 o 
  -6  -4   1        0.67       -2.72      2.98 o 
  -5  -4   1       21.28       26.55      2.62 o 
  -4  -4   1      140.11      141.85      4.41 o 
  -3  -4   1       89.11       88.47      2.90 o 
  -2  -4   1        0.00        0.54      0.78 o 
  -1  -4   1      500.76      487.02      9.12 o 
   0  -4   1      584.62      553.41     18.65 o 
   1  -4   1        0.00        0.17      0.58 o 
   2  -4   1      841.08      889.80     16.23 o 
   3  -4   1      101.52      107.32      4.00 o 
   4  -4   1        1.34        1.30      1.72 o 
   5  -4   1        1.47       -1.80      1.80 o 
   6  -4   1        2.10       -0.67      2.14 o 
   7  -4   1       17.26       17.73      5.62 o 
  -8  -3   1        2.07        1.82      2.64 o 
  -7  -3   1        0.21       -1.00      2.19 o 
  -6  -3   1        7.02        3.12      1.74 o 
  -5  -3   1       24.61       26.47      2.54 o 
  -4  -3   1      252.72      281.15      6.85 o 
  -3  -3   1     1608.05     1563.36     38.36 o 
  -2  -3   1     1142.25     1106.43     20.67 o 
  -1  -3   1       19.85       20.05      1.32 o 
   0  -3   1        0.00       -0.79      0.79 o 
   1  -3   1      510.49      472.94      7.03 o 
   2  -3   1      113.33      115.91      3.60 o 
   3  -3   1       41.06       42.42      1.54 o 
   4  -3   1       82.31       77.93      6.76 o 
   5  -3   1      251.23      271.84      7.75 o 
   6  -3   1        0.98       -1.84      2.17 o 
   7  -3   1        2.55       -3.42      3.42 o 
   8  -3   1        9.62        9.92      5.09 o 
  -8  -2   1        0.33       -3.86      3.86 o 
  -7  -2   1        0.03       -0.97      2.05 o 
  -6  -2   1        1.23       -1.94      2.94 o 
  -5  -2   1      235.78      233.41      6.52 o 
  -4  -2   1        2.36        0.52      0.87 o 
  -3  -2   1       96.72       98.33      7.29 o 
  -2  -2   1      918.72      876.00     21.95 o 
  -1  -2   1        6.82        7.16      0.79 o 
   0  -2   1    12436.81    10780.10    192.91 o 
   1  -2   1      372.34      355.15      6.73 o 
   2  -2   1     1016.46     1026.09     14.29 o 
   3  -2   1       95.64       89.87      2.50 o 
   4  -2   1        0.47       -0.58      0.84 o 
   5  -2   1      206.09      204.63      6.89 o 
   6  -2   1        3.12        2.03      4.83 o 
   7  -2   1       10.15       15.63      4.65 o 
   8  -2   1        0.21       -3.51      3.51 o 
  -8  -1   1        0.55        2.81      4.13 o 
  -7  -1   1        1.16        3.86      3.16 o 
  -6  -1   1       20.64       20.33      2.65 o 
  -5  -1   1       51.43       51.12      2.70 o 
  -4  -1   1      138.69      131.27      6.15 o 
  -3  -1   1       84.21       71.08      5.39 o 
  -2  -1   1       29.97       33.77      3.69 o 
  -1  -1   1      184.87      158.80      4.74 o 
   0  -1   1       95.62      102.08      2.08 o 
   1  -1   1     6238.68     5970.03     77.60 o 
   2  -1   1       36.81       35.54      1.25 o 
   3  -1   1        1.01        0.46      1.24 o 
   4  -1   1      250.39      216.43      5.08 o 
   5  -1   1      181.73      167.10      4.24 o 
   6  -1   1        0.84        1.34      2.09 o 
   7  -1   1        0.16        0.79      3.34 o 
   8  -1   1        6.02       10.18      4.92 o 
  -8   0   1        0.11       -2.02      3.77 o 
  -7   0   1        5.53        5.00      3.60 o 
  -6   0   1        0.17       -0.54      1.81 o 
  -5   0   1      643.41      615.47     10.12 o 
  -4   0   1        0.36       -0.16      0.89 o 
  -3   0   1       94.87       93.26      2.33 o 
  -2   0   1      223.77      225.58      3.77 o 
  -1   0   1        3.75        2.28      0.79 o 
   1   0   1        0.60        0.26      0.40 o 
   2   0   1      591.45      551.53      7.99 o 
   3   0   1     1053.17     1023.57     16.49 o 
   4   0   1        3.04       -0.08      0.89 o 
   5   0   1       69.35       67.44      2.60 o 
   6   0   1      122.46      119.11      3.73 o 
   7   0   1        2.84        2.02      3.42 o 
   8   0   1        6.75        0.09      3.77 o 
  -8   1   1        0.01       -1.23      3.60 o 
  -7   1   1       52.36       50.74      6.50 o 
  -5   1   1       12.16       11.19      3.76 o 
  -4   1   1        5.22        1.68      0.97 o 
  -3   1   1      165.35      144.85      3.10 o 
  -2   1   1       57.48       53.12      1.52 o 
  -1   1   1      889.71      886.19     12.03 o 
   0   1   1      488.67      514.00      8.63 o 
   1   1   1     1758.99     1709.77     27.67 o 
   2   1   1       13.15       12.44      1.14 o 
   3   1   1      712.55      751.36     13.59 o 
   4   1   1      105.02      111.35      2.98 o 
   5   1   1        3.66        4.47      1.18 o 
   6   1   1        0.03       -0.44      1.75 o 
   7   1   1       35.33       38.67      3.65 o 
   8   1   1       59.66       77.95      8.08 o 
  -8   2   1        1.10        2.81      4.56 o 
  -7   2   1        0.01        1.14      3.60 o 
  -6   2   1       41.14       48.02      6.32 o 
  -5   2   1        0.12       -1.51      1.51 o 
  -4   2   1        9.47        6.84      1.38 o 
  -3   2   1      154.59      159.01      3.30 o 
  -2   2   1       58.11       54.96      1.86 o 
  -1   2   1      147.87      148.97      3.47 o 
   0   2   1        0.09        1.44      0.40 o 
   1   2   1      341.11      320.98      6.02 o 
   2   2   1      204.63      183.95      6.19 o 
   3   2   1      188.94      197.20      4.74 o 
   4   2   1      459.69      529.75     27.17 o 
   5   2   1        0.85       -0.42      1.04 o 
   6   2   1       55.13       58.64      4.39 o 
   7   2   1        9.52        5.37      2.36 o 
   8   2   1        1.78        2.72      3.77 o 
   9   2   1        8.95       10.10      5.35 o 
  -8   3   1        0.97       -4.04      4.04 o 
  -7   3   1      105.86      104.55      8.60 o 
  -6   3   1       73.93       78.22      6.85 o 
  -5   3   1      187.31      183.44      6.12 o 
  -4   3   1        0.98        0.33      1.58 o 
  -3   3   1      367.16      379.74      6.28 o 
  -2   3   1     1737.72     1847.04     30.76 o 
  -1   3   1       71.17       83.06      2.60 o 
   0   3   1       34.66       31.20      1.23 o 
   1   3   1      334.33      294.24      5.83 o 
   2   3   1      413.09      418.06      6.29 o 
   3   3   1      247.77      251.26      5.60 o 
   4   3   1      708.65      766.48     18.22 o 
   5   3   1       65.08       70.98      4.13 o 
   6   3   1        0.00       -1.49      1.49 o 
   7   3   1       43.29       49.65      4.03 o 
   8   3   1        0.15        1.32      2.60 o 
   9   3   1        1.81        5.62      4.39 o 
  -7   4   1       61.32       79.09      8.69 o 
  -6   4   1       12.81       10.41      2.90 o 
  -5   4   1       53.27       57.17      3.72 o 
  -4   4   1       34.54       44.27      4.83 o 
  -3   4   1      309.57      351.62      8.91 o 
  -2   4   1      230.46      221.96      8.60 o 
  -1   4   1        5.29        5.65      0.66 o 
   0   4   1       17.23       18.35      1.04 o 
   1   4   1       11.65        8.08      1.12 o 
   2   4   1       11.09       14.40      1.35 o 
   3   4   1       95.18       92.72      2.34 o 
   4   4   1        0.71        0.06      1.11 o 
   5   4   1        1.40        2.80      2.15 o 
   6   4   1       19.65       17.36      2.54 o 
   7   4   1       26.86       23.56      3.69 o 
   8   4   1        9.39        5.92      2.82 o 
   9   4   1        0.09       -1.76      4.13 o 
  -7   5   1        0.00       -4.13      4.13 o 
  -6   5   1        3.19        2.87      2.48 o 
  -5   5   1        5.56        2.98      2.19 o 
  -4   5   1       32.55       34.33      3.13 o 
  -3   5   1        2.21        4.72      1.64 o 
  -2   5   1      135.29      143.78      4.50 o 
  -1   5   1     1847.58     1913.89     25.92 o 
   0   5   1      153.39      152.66      3.11 o 
   1   5   1      798.87      804.39     22.08 o 
   2   5   1      100.00       96.37      3.12 o 
   3   5   1       66.22       68.24      2.74 o 
   4   5   1      141.06      123.99      6.28 o 
   5   5   1       72.82       69.57      3.41 o 
   6   5   1       50.23       49.31      5.31 o 
   7   5   1        3.23       -1.02      1.97 o 
   8   5   1       25.59       23.85      5.71 o 
   9   5   1        0.65        2.46      4.56 o 
  -7   6   1        0.05       -0.18      4.65 o 
  -6   6   1        2.43        1.34      2.63 o 
  -5   6   1        0.65       -1.89      1.89 o 
  -4   6   1        4.05       -0.78      1.89 o 
  -3   6   1       39.42       32.02      2.96 o 
  -2   6   1      151.39      145.10      4.84 o 
  -1   6   1        9.25       11.85      1.65 o 
   0   6   1        0.39       -0.35      0.89 o 
   1   6   1      160.27      163.48      7.59 o 
   2   6   1       14.98       16.73      2.24 o 
   3   6   1      300.23      278.33      6.67 o 
   4   6   1       48.45       48.98      2.01 o 
   5   6   1        0.66       -1.13      1.43 o 
   6   6   1       62.82       61.46      3.54 o 
   7   6   1       31.75       25.95      3.33 o 
   8   6   1        0.48       -3.60      3.60 o 
   9   6   1        0.05        2.02      4.74 o 
  -6   7   1        1.90        3.20      4.21 o 
  -5   7   1       42.56       39.35      5.75 o 
  -4   7   1       82.67       73.01      4.47 o 
  -3   7   1        3.05        0.69      1.80 o 
  -2   7   1       46.85       46.14      3.06 o 
  -1   7   1        6.23        4.19      1.54 o 
   0   7   1      268.98      261.58      6.27 o 
   1   7   1       32.23       33.31      2.28 o 
   2   7   1      152.59      135.86      4.31 o 
   3   7   1      159.75      175.20      5.13 o 
   4   7   1       20.45       23.50      1.65 o 
   5   7   1      544.87      544.29     11.60 o 
   6   7   1        7.85        8.87      2.25 o 
   7   7   1       43.06       53.55      6.67 o 
   8   7   1        2.16       -3.69      3.69 o 
  -6   8   1        0.31       -0.67      3.02 o 
  -5   8   1        1.38       -1.21      2.51 o 
  -4   8   1       16.70       12.96      2.85 o 
  -3   8   1        9.72        7.11      2.30 o 
  -2   8   1       17.57       27.50      2.82 o 
  -1   8   1      221.98      204.89      5.99 o 
   0   8   1      118.21      104.08      3.80 o 
   1   8   1       22.60       18.80      2.19 o 
   2   8   1       55.35       52.66      6.50 o 
   3   8   1      111.21      121.63      7.55 o 
   4   8   1       20.33       17.96      2.30 o 
   5   8   1        0.11        1.44      1.73 o 
   6   8   1       43.22       56.88      6.76 o 
   7   8   1        9.89        1.49      3.86 o 
   8   8   1        5.96        5.44      4.30 o 
  -5   9   1        6.88        3.92      3.01 o 
  -4   9   1        0.10       -0.91      4.39 o 
  -3   9   1        4.23        1.27      2.15 o 
  -2   9   1       33.40       32.96      3.27 o 
  -1   9   1       69.57       73.83      5.97 o 
   0   9   1      163.42      153.27      7.90 o 
   1   9   1       86.22       89.48      5.14 o 
   2   9   1       23.11       24.85      3.12 o 
   3   9   1       16.36       13.75      2.29 o 
   4   9   1       99.84      104.07      7.24 o 
   5   9   1       60.92       64.43      4.65 o 
   6   9   1      390.86      399.33     16.15 o 
   7   9   1        5.21        1.67      3.60 o 
   8   9   1        0.51       -1.84      3.60 o 
  -5  10   1       19.49       23.89      5.18 o 
  -4  10   1        3.08        4.09      2.76 o 
  -3  10   1       16.31       20.46      3.38 o 
  -2  10   1        4.98        5.63      2.36 o 
  -1  10   1      292.72      317.96     13.08 o 
   0  10   1      149.56      157.84      8.69 o 
   1  10   1      161.24      164.08      5.54 o 
   2  10   1        2.64        2.79      1.90 o 
   3  10   1        0.33        0.39      1.67 o 
   4  10   1       67.89       65.76      7.15 o 
   5  10   1      122.66      128.95      5.34 o 
   6  10   1       11.36        5.44      3.86 o 
   7  10   1        0.76       -0.18      3.42 o 
   8  10   1        0.74        3.25      4.56 o 
  -4  11   1        0.04        0.61      2.67 o 
  -3  11   1        0.01       -2.90      2.90 o 
  -2  11   1       12.73        7.20      4.13 o 
  -1  11   1      378.19      352.02     14.31 o 
   0  11   1        5.65        6.93      3.95 o 
   1  11   1        1.47        1.84      2.98 o 
   2  11   1       23.09       29.81      7.64 o 
   3  11   1       19.10       11.81      2.57 o 
   4  11   1        9.70        6.11      2.34 o 
   5  11   1        1.28        1.67      3.34 o 
   6  11   1       13.84       11.68      4.48 o 
   7  11   1        0.02        1.93      3.86 o 
  -3  12   1        0.23       -1.23      4.04 o 
  -2  12   1       10.56       10.18      4.30 o 
  -1  12   1        7.74       13.34      4.48 o 
   0  12   1       25.12       20.80      4.56 o 
   1  12   1        1.97        2.19      3.34 o 
   2  12   1       27.85       25.62      4.26 o 
   3  12   1       11.51       10.48      2.54 o 
   4  12   1        4.02        1.11      2.14 o 
   5  12   1       11.17        9.39      4.04 o 
   6  12   1        1.93       -0.35      3.60 o 
   7  12   1       14.36       19.75      5.79 o 
  -2  13   1        0.31        0.18      4.39 o 
  -1  13   1        3.33       -2.55      3.77 o 
   0  13   1        5.47        4.21      3.69 o 
   1  13   1        4.41        2.37      3.95 o 
   2  13   1        1.50       -0.09      3.34 o 
   3  13   1       41.26       50.04      4.41 o 
   4  13   1        0.26       -1.86      2.27 o 
   5  13   1        4.57       -2.11      3.25 o 
   6  13   1        0.01       -1.23      3.77 o 
  -1  14   1        3.88        5.97      5.09 o 
   0  14   1        3.70        2.72      4.30 o 
   1  14   1        3.73        3.95      4.21 o 
   2  14   1        0.70       -3.51      3.77 o 
   3  14   1       10.78        3.42      4.13 o 
   4  14   1        2.41        2.01      2.76 o 
   5  14   1        1.47        5.62      4.48 o 
   6  14   1        4.83        2.72      4.83 o 
   1  15   1        6.14       13.87      5.35 o 
   2  15   1        1.31       -0.61      4.39 o 
   3  15   1        0.26        0.26      3.86 o 
   4  15   1        7.03        7.77      3.38 o 
  -3 -15   2        6.13        6.41      4.65 o 
  -2 -15   2        3.32        6.93      5.35 o 
  -1 -15   2        4.92        8.16      4.92 o 
  -5 -14   2        3.74        2.02      4.48 o 
  -4 -14   2        8.36        9.74      4.56 o 
  -3 -14   2        4.34        1.63      2.89 o 
  -2 -14   2        1.29       -1.93      3.77 o 
  -1 -14   2        5.91        3.86      4.39 o 
   0 -14   2       17.87       12.11      4.83 o 
   1 -14   2        0.07       -1.05      4.13 o 
  -6 -13   2        4.51        2.63      4.92 o 
  -5 -13   2        1.11       -1.23      3.51 o 
  -4 -13   2        8.61        2.63      3.51 o 
  -3 -13   2       10.28        9.79      2.92 o 
  -2 -13   2        8.71        8.69      3.86 o 
  -1 -13   2       35.19       42.22      6.50 o 
   0 -13   2        0.75        1.14      3.42 o 
   1 -13   2        1.41        2.02      3.86 o 
   2 -13   2        0.15       -2.81      4.30 o 
  -7 -12   2        1.90       -1.23      4.13 o 
  -6 -12   2        1.56       -0.97      3.77 o 
  -5 -12   2        0.27       -0.88      3.42 o 
  -4 -12   2       18.17       16.42      4.65 o 
  -3 -12   2        7.45        9.21      5.22 o 
  -2 -12   2       36.16       43.74      3.89 o 
  -1 -12   2        7.13        2.63      3.34 o 
   0 -12   2      272.84      289.43     12.99 o 
   1 -12   2        7.84        5.35      3.86 o 
   2 -12   2        0.02        3.86      3.77 o 
   3 -12   2        5.34        8.34      4.74 o 
  -7 -11   2        7.79        2.90      4.30 o 
  -6 -11   2       57.94       76.37      8.25 o 
  -5 -11   2       38.32       43.01      6.06 o 
  -4 -11   2       13.68       20.45      4.83 o 
  -3 -11   2        5.11        5.20      2.27 o 
  -2 -11   2       73.45       72.17      4.03 o 
  -1 -11   2        0.03       -0.63      2.05 o 
   0 -11   2       60.67       67.42      6.06 o 
   1 -11   2        3.50        0.44      3.34 o 
   2 -11   2        4.54        6.50      3.77 o 
   3 -11   2        5.47        4.13      4.04 o 
   4 -11   2       12.48       12.64      5.18 o 
  -8 -10   2        0.08       -4.48      4.48 o 
  -7 -10   2       25.07       27.65      5.97 o 
  -6 -10   2       34.55       34.06      5.79 o 
  -5 -10   2       15.95       19.66      4.48 o 
  -4 -10   2        0.38       -0.72      1.72 o 
  -3 -10   2       12.55       11.61      2.34 o 
  -2 -10   2        0.45        0.61      2.72 o 
  -1 -10   2       14.80       16.74      2.53 o 
   0 -10   2        0.14       -0.61      2.90 o 
   1 -10   2       40.44       31.08      4.92 o 
   2 -10   2        0.01       -2.55      2.72 o 
   3 -10   2        6.68        2.90      3.51 o 
   4 -10   2        2.66        0.53      3.86 o 
   5 -10   2        2.51       -0.70      4.13 o 
  -8  -9   2        0.00       -1.84      4.39 o 
  -7  -9   2        2.35        0.70      3.60 o 
  -6  -9   2        2.42        0.26      3.07 o 
  -5  -9   2        6.68        9.57      3.69 o 
  -4  -9   2       15.35       14.65      2.37 o 
  -3  -9   2        7.97        4.28      1.77 o 
  -2  -9   2      156.89      147.11      5.09 o 
  -1  -9   2       21.98       20.52      5.93 o 
   0  -9   2      443.40      434.59      9.79 o 
   1  -9   2       73.26       83.40      6.14 o 
   2  -9   2        3.44        0.18      2.90 o 
   3  -9   2        6.85        8.16      3.69 o 
   4  -9   2       18.22       16.94      4.74 o 
   5  -9   2        8.59        6.75      2.87 o 
  -8  -8   2        9.43       13.34      5.09 o 
  -7  -8   2       45.31       50.13      6.76 o 
  -6  -8   2       80.37       79.00      4.61 o 
  -5  -8   2       32.06       31.25      4.74 o 
  -4  -8   2        5.23        2.78      1.51 o 
  -3  -8   2       54.09       53.79      3.01 o 
  -2  -8   2       47.77       48.98      2.82 o 
  -1  -8   2      319.22      316.70     10.49 o 
   0  -8   2       95.46       85.15      3.44 o 
   1  -8   2       99.93       94.63      6.06 o 
   2  -8   2        0.01       -0.09      2.37 o 
   3  -8   2        2.36        0.64      1.98 o 
   4  -8   2       73.35       69.58      4.64 o 
   5  -8   2       16.26       16.14      3.28 o 
   6  -8   2        1.35        2.54      3.21 o 
  -8  -7   2       18.31       19.22      5.88 o 
  -7  -7   2       45.38       46.16      8.95 o 
  -6  -7   2        1.13        0.75      1.97 o 
  -5  -7   2        5.24        1.05      2.55 o 
  -4  -7   2       17.00       14.62      1.78 o 
  -3  -7   2        0.02       -1.08      1.08 o 
  -2  -7   2       67.62       76.01      3.21 o 
  -1  -7   2      309.32      316.69      7.35 o 
   0  -7   2      122.46      109.15      3.71 o 
   1  -7   2       53.98       45.46      2.29 o 
   2  -7   2       41.47       33.27      4.30 o 
   3  -7   2        0.38        1.80      1.80 o 
   4  -7   2        0.07        1.59      2.05 o 
   5  -7   2        0.03       -0.29      3.07 o 
   6  -7   2        0.11       -1.14      2.61 o 
  -8  -6   2        0.22       -1.25      2.49 o 
  -7  -6   2       38.28       39.74      4.39 o 
  -6  -6   2      141.20      145.42      5.64 o 
  -5  -6   2       12.19       10.97      3.25 o 
  -4  -6   2       41.85       41.51      2.19 o 
  -3  -6   2       15.78       20.17      1.83 o 
  -2  -6   2      382.64      377.38     15.49 o 
  -1  -6   2      156.80      154.38      4.38 o 
   0  -6   2       94.90      106.49      3.41 o 
   1  -6   2       46.96       55.69      2.32 o 
   2  -6   2      129.63      144.03      4.87 o 
   3  -6   2        0.00       -0.31      1.55 o 
   4  -6   2        7.73        7.54      2.37 o 
   5  -6   2       20.06       22.14      5.40 o 
   6  -6   2        1.29       -0.27      3.20 o 
   7  -6   2        4.28        4.43      3.25 o 
  -8  -5   2       13.08       10.83      3.07 o 
  -7  -5   2       26.21       28.52      5.35 o 
  -6  -5   2       30.94       33.91      3.22 o 
  -5  -5   2       12.37       12.87      2.15 o 
  -4  -5   2       87.21       92.26      5.62 o 
  -3  -5   2       65.94       74.44      2.61 o 
  -2  -5   2      168.80      175.66      4.45 o 
  -1  -5   2       84.09       73.79      3.25 o 
   0  -5   2        0.03        0.88      0.91 o 
   1  -5   2       44.59       40.96      3.82 o 
   2  -5   2      405.80      420.16      6.89 o 
   3  -5   2        0.17        0.31      1.93 o 
   4  -5   2       30.63       42.40      3.50 o 
   5  -5   2        9.45        8.38      2.47 o 
   6  -5   2       55.04       65.88      4.99 o 
   7  -5   2       12.36       15.58      3.53 o 
  -8  -4   2        1.32       -3.15      4.26 o 
  -7  -4   2       18.54       19.08      5.00 o 
  -6  -4   2        0.95       -1.62      1.62 o 
  -5  -4   2      101.23       97.30      7.90 o 
  -4  -4   2       91.09       87.43      5.27 o 
  -3  -4   2       30.87       30.52      1.53 o 
  -2  -4   2      103.49      119.41      3.20 o 
  -1  -4   2      550.52      548.27     12.82 o 
   0  -4   2      361.41      381.08      7.59 o 
   1  -4   2      833.61      900.55     15.68 o 
   2  -4   2      519.64      531.41     15.57 o 
   3  -4   2        9.83       10.97      2.55 o 
   4  -4   2      311.12      291.59      7.79 o 
   5  -4   2       38.77       45.27      3.84 o 
   6  -4   2      101.39      100.24      6.89 o 
   7  -4   2        0.01       -1.26      2.58 o 
  -8  -3   2       15.60       15.72      3.35 o 
  -7  -3   2       13.80       16.46      3.07 o 
  -6  -3   2       28.86       35.29      3.35 o 
  -5  -3   2        9.42       12.32      2.05 o 
  -4  -3   2        8.11        8.44      0.84 o 
  -3  -3   2      249.59      263.18      9.04 o 
  -2  -3   2      289.44      292.70      5.74 o 
  -1  -3   2      193.38      197.62      4.26 o 
   0  -3   2      297.44      286.01      5.71 o 
   1  -3   2       63.03       63.56      1.73 o 
   2  -3   2      788.66      825.52     11.90 o 
   3  -3   2      414.69      412.51      6.81 o 
   4  -3   2        3.13        5.13      1.82 o 
   5  -3   2      108.67      116.11     11.06 o 
   6  -3   2      190.64      190.98      6.91 o 
   7  -3   2        3.94       -2.72      3.42 o 
   8  -3   2        2.32        3.34      4.48 o 
  -8  -2   2        9.09       10.89      4.21 o 
  -7  -2   2        1.67        1.07      2.17 o 
  -6  -2   2       12.38        9.90      3.25 o 
  -5  -2   2       33.63       36.87      3.01 o 
  -4  -2   2      254.11      257.52      4.71 o 
  -3  -2   2      206.02      183.82      6.85 o 
  -1  -2   2     1251.24     1201.16     20.63 o 
   0  -2   2     6516.66     6526.11    144.76 o 
   1  -2   2      784.54      742.05     10.44 o 
   2  -2   2       23.57       24.41      1.43 o 
   3  -2   2       88.28       98.12      2.48 o 
   4  -2   2       20.75       20.63      1.56 o 
   5  -2   2     1583.70     1539.51     27.74 o 
   6  -2   2      678.24      708.49     15.40 o 
   7  -2   2        0.02       -1.58      3.34 o 
   8  -2   2        0.00        0.35      4.30 o 
  -8  -1   2        0.19       -2.46      3.42 o 
  -7  -1   2        1.64        0.88      3.07 o 
  -6  -1   2       44.69       53.32      3.87 o 
  -5  -1   2      120.28      116.40      5.00 o 
  -4  -1   2      157.90      152.00      3.40 o 
  -3  -1   2      306.66      288.03      4.88 o 
  -2  -1   2       83.12       80.94      3.69 o 
  -1  -1   2      896.42      885.75     21.51 o 
   0  -1   2       33.52       66.19      2.46 o 
   1  -1   2     1301.95     1228.32     16.52 o 
   2  -1   2       97.20       89.10      2.10 o 
   3  -1   2       47.17       53.67      1.98 o 
   4  -1   2      129.91      120.79      3.18 o 
   5  -1   2        1.86        0.43      1.25 o 
   6  -1   2       86.03       90.55      4.37 o 
   7  -1   2        2.86        5.09      3.86 o 
   8  -1   2        1.77       -1.49      4.13 o 
  -8   0   2        1.07        1.93      3.86 o 
  -7   0   2        0.10        0.18      2.98 o 
  -6   0   2      122.05      128.92      5.26 o 
  -5   0   2      878.53      805.59     27.26 o 
  -4   0   2       20.96       24.36      1.60 o 
  -3   0   2       86.59       82.40      2.19 o 
  -2   0   2      130.30      130.78      2.56 o 
  -1   0   2      260.52      256.00      4.73 o 
   0   0   2      321.07      348.77      8.78 o 
   1   0   2      512.87      478.52      8.25 o 
   2   0   2      125.94      110.92      2.88 o 
   3   0   2      110.38      121.17      2.96 o 
   4   0   2       13.30       12.50      1.83 o 
   5   0   2        2.40        3.05      1.26 o 
   6   0   2        6.91        7.52      1.72 o 
   7   0   2        2.17        5.97      3.69 o 
   8   0   2        2.83        7.73      4.30 o 
  -8   1   2        5.47        2.11      4.13 o 
  -7   1   2       32.07       42.84      6.41 o 
  -6   1   2       52.94       54.60      6.41 o 
  -5   1   2        1.53        0.22      1.25 o 
  -4   1   2       35.78       37.93      1.89 o 
  -3   1   2      285.05      284.72      7.42 o 
  -2   1   2       69.30       64.91      1.78 o 
  -1   1   2    12576.26    11152.29    143.60 o 
   0   1   2        2.32        2.67      0.52 o 
   1   1   2       71.57       73.48      2.81 o 
   2   1   2       27.87       29.20      1.43 o 
   3   1   2      187.02      206.21      4.93 o 
   4   1   2      591.21      685.20     13.16 o 
   5   1   2        0.31       -0.20      1.07 o 
   6   1   2        7.35        9.03      1.66 o 
   7   1   2        2.23        1.59      2.05 o 
   8   1   2        1.63        3.77      3.69 o 
  -8   2   2        0.36       -3.16      4.13 o 
  -7   2   2       17.19        9.83      4.39 o 
  -6   2   2       22.14       25.11      4.83 o 
  -5   2   2        5.74        4.62      2.06 o 
  -4   2   2       99.17      101.96      2.88 o 
  -3   2   2        0.94        1.07      0.83 o 
  -2   2   2      505.42      524.28      7.86 o 
  -1   2   2       76.10       69.21      1.81 o 
   0   2   2      620.18      626.85      8.68 o 
   1   2   2      270.15      257.13      5.12 o 
   2   2   2     1580.80     1620.83     54.69 o 
   3   2   2     1548.75     1774.18     29.55 o 
   4   2   2      177.67      187.25      5.09 o 
   5   2   2       71.06       78.52      3.59 o 
   6   2   2        0.37        0.46      1.24 o 
   7   2   2       43.44       48.12      4.65 o 
   8   2   2       17.69        7.55      3.77 o 
   9   2   2        1.33       -0.44      4.56 o 
  -7   3   2        2.48       -0.44      3.69 o 
  -6   3   2        0.96       -1.67      3.07 o 
  -5   3   2        6.36        7.40      2.17 o 
  -4   3   2        2.00        1.14      1.43 o 
  -3   3   2       99.89      115.95      3.10 o 
  -2   3   2        2.37        2.23      0.70 o 
  -1   3   2      587.91      628.18      9.06 o 
   0   3   2       88.42       74.75      1.72 o 
   1   3   2     1394.69     1284.62     21.63 o 
   2   3   2       29.42       30.91      1.30 o 
   3   3   2      306.65      340.56      7.02 o 
   4   3   2        7.97        9.35      2.19 o 
   5   3   2       38.40       40.68      2.67 o 
   6   3   2        7.12        6.50      2.05 o 
   7   3   2       28.48       25.37      4.39 o 
   8   3   2       33.44       25.47      3.66 o 
   9   3   2        0.10        0.61      4.56 o 
  -7   4   2        3.34        5.09      4.30 o 
  -6   4   2       13.85        7.11      4.13 o 
  -5   4   2       21.28       20.80      5.27 o 
  -4   4   2       58.97       57.16      3.44 o 
  -3   4   2        0.62        1.76      1.49 o 
  -2   4   2      687.23      797.91     15.01 o 
  -1   4   2       80.49       77.29      1.96 o 
   0   4   2      439.01      405.17     10.11 o 
   1   4   2     1410.02     1457.73     24.64 o 
   2   4   2      270.49      280.98      6.38 o 
   3   4   2       23.42       23.35      1.32 o 
   4   4   2        3.36        1.74      1.23 o 
   5   4   2      170.01      176.41      5.36 o 
   6   4   2       51.16       38.39      3.27 o 
   7   4   2       80.89       69.93      5.53 o 
   8   4   2        5.97        5.97      2.60 o 
   9   4   2        0.01        2.90      4.30 o 
  -7   5   2        0.31        5.35      4.83 o 
  -6   5   2        3.97        1.93      3.51 o 
  -5   5   2        0.02       -0.28      1.98 o 
  -4   5   2        0.60        0.37      2.24 o 
  -3   5   2       22.81       30.26      2.70 o 
  -2   5   2       51.49       44.55      2.70 o 
  -1   5   2        4.15        2.19      0.83 o 
   0   5   2       15.78       13.65      1.05 o 
   1   5   2      312.20      354.81     16.94 o 
   2   5   2       22.82       31.81      1.95 o 
   3   5   2        8.13       10.51      1.02 o 
   4   5   2      104.83      101.46      3.45 o 
   5   5   2      132.64      128.64      4.49 o 
   6   5   2       53.13       56.10      3.58 o 
   7   5   2        0.91        0.25      2.15 o 
   8   5   2       10.98        5.46      2.70 o 
   9   5   2        6.81       10.71      5.18 o 
  -6   6   2        0.09        2.18      2.64 o 
  -5   6   2       19.14       20.21      3.91 o 
  -4   6   2        1.37        1.77      1.92 o 
  -3   6   2       19.41       25.95      3.29 o 
  -2   6   2       39.44       41.60      2.69 o 
  -1   6   2       55.63       54.92      1.88 o 
   0   6   2      168.58      161.69      3.42 o 
   1   6   2      470.47      531.90     19.14 o 
   2   6   2     1080.37     1234.60     32.96 o 
   3   6   2       32.21       31.31      1.43 o 
   4   6   2       38.95       39.35      1.82 o 
   5   6   2        8.47       10.82      1.90 o 
   6   6   2      124.59      126.89      4.94 o 
   7   6   2        0.01       -0.84      1.90 o 
   8   6   2        0.42        4.39      4.39 o 
   9   6   2        6.82       11.15      5.27 o 
  -6   7   2        3.45        0.29      2.98 o 
  -5   7   2        0.40        0.97      2.98 o 
  -4   7   2       19.28       16.81      4.65 o 
  -3   7   2      118.16      106.61      4.72 o 
  -2   7   2       14.25       16.27      2.94 o 
  -1   7   2       26.63       22.58      1.86 o 
   0   7   2       11.84       10.69      1.25 o 
   1   7   2     1119.93     1169.32     21.07 o 
   2   7   2      225.16      221.63      5.90 o 
   3   7   2      135.47      144.48      6.10 o 
   4   7   2       14.38       19.14      1.61 o 
   5   7   2       27.28       32.74      2.68 o 
   6   7   2      420.52      407.94     15.71 o 
   7   7   2        5.38       15.45      4.56 o 
   8   7   2        1.87       -3.51      3.51 o 
   9   7   2        2.70       -1.67      4.04 o 
  -6   8   2        0.14       -2.85      2.85 o 
  -5   8   2        3.43        4.82      2.94 o 
  -4   8   2      128.17      123.73      5.68 o 
  -3   8   2       15.19       11.83      2.53 o 
  -2   8   2       48.14       52.28      3.32 o 
  -1   8   2        0.07       -0.70      1.50 o 
   0   8   2        6.99        6.75      1.76 o 
   1   8   2      115.58      111.19      4.48 o 
   2   8   2        3.20        1.03      1.89 o 
   3   8   2        0.40        0.31      1.43 o 
   4   8   2      254.34      238.86      6.77 o 
   5   8   2       24.31       21.98      2.66 o 
   6   8   2      500.32      536.01     19.14 o 
   7   8   2        0.13       -2.55      3.51 o 
   8   8   2        2.31       -3.16      3.51 o 
  -5   9   2        1.65        0.90      2.61 o 
  -4   9   2       36.81       47.59      4.34 o 
  -3   9   2        0.00       -1.80      2.01 o 
  -2   9   2        0.93       -1.60      1.60 o 
  -1   9   2      375.78      361.30      8.99 o 
   0   9   2        1.16        1.84      3.07 o 
   1   9   2      322.42      280.96     28.97 o 
   2   9   2       49.10       46.50      3.47 o 
   3   9   2        0.42       -0.35      1.49 o 
   4   9   2       87.24       88.47      4.16 o 
   5   9   2      243.03      244.78     16.24 o 
   6   9   2        7.61        6.06      3.77 o 
   7   9   2       17.02       21.24      5.09 o 
   8   9   2        9.64        5.71      4.39 o 
  -4  10   2       12.62       16.89      3.54 o 
  -3  10   2        1.07       -0.86      3.03 o 
  -2  10   2       51.75       56.98      4.25 o 
  -1  10   2        2.23        1.58      3.34 o 
   0  10   2     1485.29     1519.90     40.29 o 
   1  10   2        0.57       -1.59      1.59 o 
   2  10   2       71.67       75.41      3.86 o 
   3  10   2       16.93        7.67      2.81 o 
   4  10   2       46.88       44.57      3.43 o 
   5  10   2       29.79       25.95      3.06 o 
   6  10   2        3.55        0.09      3.25 o 
   7  10   2        9.05       15.80      5.09 o 
   8  10   2        0.44        2.02      4.83 o 
  -4  11   2        2.34       -1.03      2.69 o 
  -3  11   2        3.49        3.57      2.51 o 
  -2  11   2       21.79       21.60      4.83 o 
  -1  11   2        9.06       11.50      4.30 o 
   0  11   2       19.85       18.52      4.56 o 
   1  11   2        0.02       -2.72      2.72 o 
   2  11   2        8.72        9.88      2.55 o 
   3  11   2       17.45       20.37      3.03 o 
   4  11   2        0.09       -1.14      1.80 o 
   5  11   2        2.06        3.42      3.69 o 
   6  11   2        2.74        3.42      3.86 o 
   7  11   2       25.61       36.61      6.41 o 
   8  11   2       11.45       13.43      5.18 o 
  -3  12   2        2.45        0.26      3.77 o 
  -2  12   2        5.11       11.06      4.83 o 
  -1  12   2        2.25       -1.14      2.81 o 
   0  12   2        1.24        0.35      3.51 o 
   1  12   2        7.32        7.37      3.95 o 
   2  12   2       41.67       48.71      5.22 o 
   3  12   2       90.54       82.94      4.56 o 
   4  12   2       83.09       81.80      6.28 o 
   5  12   2        0.08       -0.77      4.30 o 
   6  12   2        2.17        6.06      4.21 o 
   7  12   2        0.01       -2.55      4.48 o 
  -2  13   2        0.01        2.63      4.56 o 
  -1  13   2       14.40       19.40      5.53 o 
   0  13   2        1.59        5.88      4.04 o 
   1  13   2        2.27       -0.44      3.77 o 
   2  13   2        3.56       -1.14      3.16 o 
   3  13   2        3.95       -0.72      2.42 o 
   4  13   2        0.15       -1.37      2.17 o 
   5  13   2        2.09       -0.70      3.86 o 
   6  13   2        0.01       -0.79      3.95 o 
  -1  14   2        0.03       -0.97      4.21 o 
   0  14   2        4.78        0.53      4.30 o 
   1  14   2        7.69        1.14      4.04 o 
   2  14   2        0.31        3.42      4.30 o 
   3  14   2        0.01       -2.19      3.69 o 
   4  14   2       11.09       17.17      3.47 o 
   5  14   2        0.69       -2.72      3.95 o 
   6  14   2        0.12       -2.81      4.39 o 
   1  15   2        6.72        8.43      5.35 o 
   2  15   2        1.23        3.34      5.00 o 
   3  15   2       26.31       40.73      6.50 o 
   4  15   2        4.24        5.17      3.07 o 
  -2 -15   3       10.11        8.08      5.09 o 
  -5 -14   3        0.03       -3.95      3.95 o 
  -4 -14   3        1.74        3.25      4.30 o 
  -3 -14   3        1.06        3.02      3.01 o 
  -2 -14   3       16.02       13.43      4.56 o 
  -1 -14   3        2.35       -2.98      4.56 o 
   0 -14   3        1.42        1.23      4.13 o 
   1 -14   3        0.00       -0.44      4.39 o 
  -6 -13   3       17.54       22.39      5.88 o 
  -5 -13   3        5.09        7.90      4.56 o 
  -4 -13   3        1.89       -0.35      3.51 o 
  -3 -13   3        0.92       -0.26      2.51 o 
  -2 -13   3        1.43       -2.55      3.60 o 
  -1 -13   3        9.71        9.22      4.04 o 
   0 -13   3        1.12        1.14      3.95 o 
   1 -13   3       41.54       37.40      6.23 o 
   2 -13   3       10.54        5.27      4.48 o 
  -6 -12   3        0.00       -3.51      3.51 o 
  -5 -12   3        3.27       -1.40      3.69 o 
  -4 -12   3       20.92       22.91      4.83 o 
  -3 -12   3        1.82        0.11      2.20 o 
  -2 -12   3        2.97       -0.38      3.77 o 
  -1 -12   3        0.03       -2.11      3.42 o 
   0 -12   3       33.51       29.76      5.35 o 
   1 -12   3       19.78       19.84      5.18 o 
   2 -12   3        7.92        7.46      4.56 o 
   3 -12   3        9.07       14.75      5.09 o 
  -7 -11   3        1.60        4.56      4.39 o 
  -6 -11   3       37.93       44.51      6.67 o 
  -5 -11   3        0.72       -2.02      3.42 o 
  -4 -11   3        0.25        1.76      3.34 o 
  -3 -11   3        8.22       11.20      2.63 o 
  -2 -11   3       69.37       77.94      4.34 o 
  -1 -11   3       62.89       66.50      4.05 o 
   0 -11   3       49.78       55.30      6.23 o 
   1 -11   3       30.30       25.72      5.18 o 
   2 -11   3       14.12       10.97      4.21 o 
   3 -11   3        3.95        0.35      3.77 o 
   4 -11   3        4.34        0.61      4.48 o 
  -7 -10   3        0.61        3.69      4.56 o 
  -6 -10   3        0.73        0.61      3.69 o 
  -5 -10   3       66.37       68.47      6.67 o 
  -4 -10   3       47.60       49.07      5.97 o 
  -3 -10   3        4.31        1.81      1.80 o 
  -2 -10   3      107.61      113.36      4.78 o 
  -1 -10   3       84.54       81.05      4.04 o 
   0 -10   3       30.11       42.22      5.35 o 
   1 -10   3        1.43       -0.97      2.72 o 
   2 -10   3        1.67        2.72      3.51 o 
   3 -10   3       10.54       15.89      4.83 o 
   4 -10   3       25.21       17.29      5.09 o 
   5 -10   3        1.82       -2.46      4.13 o 
  -8  -9   3        2.24       -3.69      4.13 o 
  -7  -9   3        5.86        3.25      3.95 o 
  -6  -9   3        6.47       10.01      4.04 o 
  -5  -9   3       41.46       47.14      5.88 o 
  -4  -9   3        0.43        1.49      2.55 o 
  -3  -9   3       12.01       11.24      2.14 o 
  -2  -9   3        0.27        1.02      1.70 o 
  -1  -9   3      219.51      212.71      6.72 o 
   0  -9   3       43.43       37.72      2.87 o 
   1  -9   3        0.75       -0.53      2.55 o 
   2  -9   3      179.54      155.47      8.52 o 
   3  -9   3        0.20        2.98      3.34 o 
   4  -9   3       77.61       68.38      6.50 o 
   5  -9   3        6.13        0.09      3.77 o 
  -8  -8   3       15.28       11.85      5.53 o 
  -7  -8   3       17.24       12.23      5.40 o 
  -6  -8   3        0.53        0.61      3.34 o 
  -5  -8   3        3.55        2.19      2.90 o 
  -4  -8   3        6.71        8.08      3.07 o 
  -3  -8   3        2.77        3.55      1.62 o 
  -2  -8   3      125.68      126.24      6.67 o 
  -1  -8   3        6.80        8.69      2.55 o 
   0  -8   3      181.22      178.55      5.35 o 
   1  -8   3        4.42        6.58      2.81 o 
   2  -8   3       89.30       78.74      5.97 o 
   3  -8   3        9.50        8.08      3.51 o 
   4  -8   3       18.86       19.66      4.74 o 
   5  -8   3        7.30        4.47      2.71 o 
   6  -8   3        0.00        0.58      2.98 o 
  -8  -7   3       18.72       15.59      3.46 o 
  -7  -7   3       14.96       14.17      3.09 o 
  -6  -7   3        0.40        1.64      1.96 o 
  -5  -7   3       25.32       17.91      3.86 o 
  -4  -7   3       79.45       83.13      5.97 o 
  -3  -7   3      176.41      193.92      5.36 o 
  -2  -7   3       45.48       51.26      2.77 o 
  -1  -7   3        0.01       -1.10      1.10 o 
   0  -7   3       54.45       53.32      2.74 o 
   1  -7   3      174.56      180.60      4.93 o 
   2  -7   3       88.62       75.06      5.44 o 
   3  -7   3        1.99        0.79      2.72 o 
   4  -7   3      149.67      149.03      6.05 o 
   5  -7   3        0.75       -1.02      2.36 o 
   6  -7   3       11.59       16.00      3.69 o 
  -8  -6   3       14.47        9.13      3.23 o 
  -7  -6   3        1.52       -0.08      2.41 o 
  -6  -6   3        4.61        3.77      2.11 o 
  -5  -6   3        0.71       -2.11      2.11 o 
  -4  -6   3      103.06      104.73      6.23 o 
  -3  -6   3       84.11       92.25      3.21 o 
  -2  -6   3       20.89       24.83      2.09 o 
  -1  -6   3       15.40       18.97      2.15 o 
   0  -6   3       55.19       50.66      3.03 o 
   1  -6   3      117.99      138.87      4.87 o 
   2  -6   3       34.59       29.14      3.86 o 
   3  -6   3        1.19        3.59      2.37 o 
   4  -6   3       11.51        7.81      2.33 o 
   5  -6   3        0.07       -0.06      2.72 o 
   6  -6   3        7.40        9.89      3.10 o 
   7  -6   3       13.87       17.77      4.05 o 
  -8  -5   3        0.04       -0.23      2.58 o 
  -7  -5   3       34.29       35.17      6.14 o 
  -6  -5   3       12.26        7.73      2.32 o 
  -5  -5   3        2.27        0.44      2.28 o 
  -4  -5   3      140.07      149.76      7.37 o 
  -3  -5   3      163.19      163.79      4.11 o 
  -2  -5   3       17.84       19.42      2.63 o 
  -1  -5   3        8.35        7.81      1.33 o 
   0  -5   3       34.96       31.88      1.95 o 
   1  -5   3       91.17       90.82      2.99 o 
   2  -5   3        0.89        2.37      0.98 o 
   3  -5   3       72.65       85.45      3.91 o 
   4  -5   3        4.37        2.06      1.99 o 
   5  -5   3      110.95      109.79      5.30 o 
   6  -5   3        0.66        0.50      2.44 o 
   7  -5   3        0.61       -2.85      2.85 o 
  -8  -4   3        0.00        1.40      2.75 o 
  -7  -4   3        0.10       -2.02      2.02 o 
  -6  -4   3       24.68       25.78      3.60 o 
  -5  -4   3        5.95        6.32      2.68 o 
  -4  -4   3       99.79      101.39      5.79 o 
  -3  -4   3       12.06       13.22      1.05 o 
  -2  -4   3       40.55       40.16      1.82 o 
  -1  -4   3      118.13      103.51      3.34 o 
   0  -4   3     1014.12      969.21     16.91 o 
   1  -4   3      192.45      215.12      4.92 o 
   2  -4   3      631.13      672.94     10.22 o 
   3  -4   3       28.89       29.98      1.60 o 
   4  -4   3        4.58        4.25      1.98 o 
   5  -4   3      106.07      100.73      5.03 o 
   6  -4   3       22.49       25.22      4.17 o 
   7  -4   3        4.53        2.29      2.77 o 
  -8  -3   3        5.56       12.96      5.44 o 
  -7  -3   3        9.60        6.17      2.51 o 
  -6  -3   3        0.45       -0.70      1.62 o 
  -5  -3   3       34.25       36.20      2.98 o 
  -4  -3   3       40.76       41.17      3.95 o 
  -3  -3   3       45.12       42.14      3.60 o 
  -2  -3   3        3.52        0.57      1.58 o 
  -1  -3   3      748.90      719.80     12.70 o 
   0  -3   3       20.94       23.48      1.58 o 
   1  -3   3       11.01       15.52      1.35 o 
   2  -3   3      131.40      128.00      5.66 o 
   3  -3   3      128.27      121.35      4.17 o 
   4  -3   3       70.31       69.83      3.55 o 
   5  -3   3      237.62      226.34      7.14 o 
   6  -3   3      421.98      470.01     23.70 o 
   7  -3   3        0.11        0.65      2.60 o 
   8  -3   3        2.42        5.00      4.56 o 
  -8  -2   3        0.91        1.49      3.60 o 
  -7  -2   3        0.18       -2.14      2.14 o 
  -6  -2   3        0.13       -1.52      1.60 o 
  -5  -2   3      216.04      200.46      6.11 o 
  -4  -2   3       11.42       11.12      1.86 o 
  -3  -2   3      261.71      271.61      9.22 o 
  -2  -2   3        9.21        9.13      1.93 o 
  -1  -2   3      336.82      322.65     10.53 o 
   0  -2   3    16364.34    15740.69    249.64 o 
   1  -2   3        0.71        1.98      0.82 o 
   2  -2   3      425.26      420.94      6.69 o 
   3  -2   3      106.44       92.29      2.50 o 
   4  -2   3      602.57      571.78      9.41 o 
   5  -2   3      205.21      196.12      9.52 o 
   6  -2   3       56.50       62.03      6.54 o 
   7  -2   3        4.07        3.82      2.51 o 
   8  -2   3        2.42       -0.18      3.77 o 
  -8  -1   3        2.82       -2.11      3.16 o 
  -7  -1   3        2.09       -3.07      3.07 o 
  -6  -1   3        5.04        6.55      2.44 o 
  -5  -1   3      478.54      462.82     10.52 o 
  -4  -1   3       87.06       89.03      2.46 o 
  -3  -1   3      261.87      242.15      4.95 o 
  -2  -1   3        2.53        4.56      1.67 o 
  -1  -1   3    57533.01    42682.50    961.07 o 
   0  -1   3      189.38      196.29      5.88 o 
   1  -1   3      123.43      112.45      3.95 o 
   2  -1   3       36.06       39.32      1.45 o 
   3  -1   3       10.77       13.88      1.21 o 
   4  -1   3      216.88      209.90      6.80 o 
   5  -1   3       25.88       27.30      2.12 o 
   6  -1   3       34.50       37.88      3.50 o 
   7  -1   3        1.26        2.91      2.44 o 
   8  -1   3        2.95       -2.28      4.04 o 
  -8   0   3        9.57        5.71      4.30 o 
  -7   0   3       24.10       25.55      5.18 o 
  -6   0   3      296.89      305.87     29.14 o 
  -5   0   3       11.89       11.35      2.23 o 
  -4   0   3       53.25       52.36      2.04 o 
  -3   0   3       10.15       11.27      1.06 o 
  -2   0   3       21.61       21.80      1.31 o 
  -1   0   3       52.50       70.89      2.68 o 
   0   0   3       27.87       32.22      1.93 o 
   1   0   3      208.69      200.50      5.88 o 
   2   0   3      596.03      539.85      9.81 o 
   3   0   3     1641.59     1720.38     28.80 o 
   4   0   3      347.89      384.24     11.40 o 
   5   0   3       44.66       43.84      2.34 o 
   6   0   3        8.38       10.12      2.53 o 
   7   0   3        6.65        4.74      3.42 o 
   8   0   3        1.95       -3.60      3.60 o 
  -8   1   3        2.41        3.34      4.21 o 
  -7   1   3       61.21       56.01      6.93 o 
  -6   1   3        1.51       -2.98      2.98 o 
  -5   1   3       69.52       64.86      3.39 o 
  -4   1   3        0.05        0.16      0.98 o 
  -3   1   3       19.35       15.79      1.36 o 
  -2   1   3      340.14      329.80      5.73 o 
  -1   1   3    17623.45    16067.24    254.98 o 
   0   1   3      927.58      904.72     15.30 o 
   1   1   3      307.39      273.98      7.73 o 
   2   1   3      780.20      721.27     12.58 o 
   3   1   3     4735.80     5304.89     84.72 o 
   4   1   3      524.07      559.74     11.17 o 
   5   1   3       14.45       12.80      1.86 o 
   6   1   3       34.47       38.19      2.57 o 
   7   1   3        0.17       -0.60      2.02 o 
   8   1   3        0.71        1.05      3.69 o 
  -8   2   3        6.84        4.56      4.83 o 
  -7   2   3        0.97       -2.46      3.60 o 
  -6   2   3       19.13       15.71      4.48 o 
  -5   2   3        2.14        0.68      1.83 o 
  -4   2   3       10.98       18.41      2.95 o 
  -3   2   3      181.10      183.99      4.26 o 
  -2   2   3     1577.75     1672.74     27.78 o 
  -1   2   3      993.94      993.46     13.73 o 
   0   2   3      584.81      568.95     10.09 o 
   1   2   3      490.43      451.18      8.41 o 
   2   2   3      263.56      270.59      5.41 o 
   3   2   3     2373.10     2614.19     42.70 o 
   4   2   3       94.56      123.47      6.50 o 
   5   2   3        4.83        3.50      1.46 o 
   6   2   3        0.02       -0.69      1.36 o 
   7   2   3        4.89        2.18      2.63 o 
   8   2   3        0.58        3.16      4.13 o 
   9   2   3        2.29        1.84      4.30 o 
  -7   3   3        0.16       -0.26      3.95 o 
  -6   3   3        1.75       -1.40      2.90 o 
  -5   3   3        3.82        3.63      2.09 o 
  -4   3   3      107.77      106.36      5.14 o 
  -3   3   3       28.96       37.32      3.13 o 
  -2   3   3      138.19      148.66      3.16 o 
  -1   3   3      737.19      772.68     11.04 o 
   0   3   3       55.33       54.03      1.53 o 
   1   3   3      759.63      693.82     12.45 o 
   2   3   3      716.31      726.01     10.38 o 
   3   3   3       86.92       95.60      2.95 o 
   4   3   3      572.88      646.28     12.49 o 
   5   3   3        7.38       10.82      1.87 o 
   6   3   3        1.64        1.27      1.68 o 
   7   3   3       89.80       90.27      6.41 o 
   8   3   3        1.36        3.64      4.35 o 
   9   3   3        6.89        5.44      4.48 o 
  -7   4   3       10.29        5.09      4.56 o 
  -6   4   3        0.53       -3.07      3.07 o 
  -5   4   3       64.99       58.76      3.81 o 
  -4   4   3       15.67       13.41      2.37 o 
  -3   4   3      119.47      130.33      3.08 o 
  -2   4   3       15.32       26.91      1.48 o 
  -1   4   3       95.18       85.28      2.19 o 
   0   4   3        0.01       -0.55      0.55 o 
   1   4   3       30.61       25.08      0.90 o 
   2   4   3     2013.09     2148.70     35.90 o 
   3   4   3      129.22      128.28      2.85 o 
   4   4   3        8.31       10.48      1.51 o 
   5   4   3        2.31        0.71      1.43 o 
   6   4   3       46.23       41.02      3.35 o 
   7   4   3        5.77        2.47      2.15 o 
   8   4   3        0.14       -3.12      4.13 o 
   9   4   3        2.42        4.74      4.65 o 
  -7   5   3       18.50       17.12      5.71 o 
  -6   5   3        1.29       -2.81      3.25 o 
  -5   5   3        0.80       -1.29      2.94 o 
  -4   5   3      125.60      110.14      4.77 o 
  -3   5   3       43.23       45.31      4.08 o 
  -2   5   3       56.84       51.45      1.95 o 
  -1   5   3      134.42      120.54      3.35 o 
   0   5   3       67.72       59.16      1.80 o 
   1   5   3     7288.80     7719.93    123.71 o 
   2   5   3        8.46       12.42      1.55 o 
   3   5   3      159.69      144.43      3.03 o 
   4   5   3      149.50      148.06      4.43 o 
   5   5   3      382.42      380.11     22.43 o 
   6   5   3      283.40      259.36      7.31 o 
   7   5   3        1.28       -0.85      1.90 o 
   8   5   3        0.46       -1.58      3.69 o 
   9   5   3        0.73       -1.84      4.30 o 
  -6   6   3        0.99        0.53      3.51 o 
  -5   6   3       55.43       52.38      6.10 o 
  -4   6   3       21.07       19.88      2.80 o 
  -3   6   3       35.30       41.46      4.08 o 
  -2   6   3       55.34       56.33      3.60 o 
  -1   6   3        1.00        0.10      0.76 o 
   0   6   3       96.60      101.37      2.61 o 
   1   6   3       84.08       97.73      3.43 o 
   2   6   3        9.71        4.20      2.55 o 
   3   6   3       72.69       81.00      3.40 o 
   4   6   3        2.68        1.14      1.22 o 
   5   6   3      150.62      156.52      4.84 o 
   6   6   3      111.40      108.89      5.53 o 
   7   6   3        3.05       -0.70      2.98 o 
   8   6   3        9.18        4.39      3.86 o 
   9   6   3        8.53       13.34      5.18 o 
  -6   7   3        8.57        1.40      4.30 o 
  -5   7   3        0.17       -1.11      2.14 o 
  -4   7   3       32.93       33.05      3.51 o 
  -3   7   3      133.75      118.89      5.03 o 
  -2   7   3       39.78       47.30      3.91 o 
  -1   7   3       32.60       33.89      2.11 o 
   0   7   3       57.80       68.23      2.27 o 
   1   7   3      464.94      468.20      9.96 o 
   2   7   3      104.33       95.46      3.69 o 
   3   7   3      107.26      103.61      3.93 o 
   4   7   3        0.16       -0.73      1.26 o 
   5   7   3      115.92      112.63      7.11 o 
   6   7   3      233.40      220.78     11.06 o 
   7   7   3        2.69        4.21      3.86 o 
   8   7   3        6.94       -2.19      3.69 o 
   9   7   3        4.22        3.34      4.65 o 
  -5   8   3        0.00       -0.09      2.48 o 
  -4   8   3        0.30       -0.07      2.26 o 
  -3   8   3        8.89        1.91      2.07 o 
  -2   8   3       19.25       27.89      2.99 o 
  -1   8   3        0.00        0.95      1.54 o 
   0   8   3      508.46      469.56      8.03 o 
   1   8   3       36.80       37.46      2.94 o 
   2   8   3      147.92      156.86      7.29 o 
   3   8   3       55.06       56.55      3.10 o 
   4   8   3        1.52        1.50      1.64 o 
   5   8   3      872.95      918.65     18.46 o 
   6   8   3        3.55        2.90      3.34 o 
   7   8   3        3.90        5.44      4.21 o 
   8   8   3        4.85        3.07      4.39 o 
  -5   9   3        0.29        2.10      2.81 o 
  -4   9   3        6.41        6.87      2.81 o 
  -3   9   3        0.19       -0.76      2.02 o 
  -2   9   3        5.02        7.49      2.29 o 
  -1   9   3      417.13      405.90     10.84 o 
   0   9   3       56.83       66.72      5.62 o 
   1   9   3       60.51       52.59      3.26 o 
   2   9   3        2.84        2.75      1.66 o 
   3   9   3       23.63       22.34      2.57 o 
   4   9   3       62.30       67.60      3.72 o 
   5   9   3      278.06      279.68      8.19 o 
   6   9   3        3.08        5.18      3.51 o 
   7   9   3        0.00       -3.42      3.42 o 
   8   9   3       10.32       14.92      4.83 o 
  -4  10   3        0.13       -2.41      2.41 o 
  -3  10   3       14.08       12.50      3.04 o 
  -2  10   3       22.05       18.50      2.95 o 
  -1  10   3      123.25      131.94      8.69 o 
   0  10   3        1.43        1.23      3.34 o 
   1  10   3        2.17       -1.67      1.67 o 
   2  10   3       96.66       86.47      4.15 o 
   3  10   3      192.82      171.90      5.96 o 
   4  10   3       24.40       20.65      2.76 o 
   5  10   3        1.15       -1.39      1.88 o 
   6  10   3       41.25       46.17      6.41 o 
   7  10   3        0.22       -1.93      3.51 o 
   8  10   3        0.65        3.07      4.74 o 
  -4  11   3        0.28        0.40      2.88 o 
  -3  11   3        7.92        7.75      2.81 o 
  -2  11   3       60.44       67.77      7.46 o 
  -1  11   3       16.01       17.64      4.48 o 
   0  11   3       23.04       15.36      4.48 o 
   1  11   3       53.55       54.95      5.53 o 
   2  11   3        3.97        4.53      2.06 o 
   3  11   3        0.47        0.69      1.89 o 
   4  11   3        3.24        6.72      2.33 o 
   5  11   3       15.72       17.77      3.04 o 
   6  11   3        4.92        7.81      4.21 o 
   7  11   3        0.36        3.86      4.04 o 
   8  11   3        9.00       23.35      5.97 o 
  -3  12   3        0.04        0.18      4.13 o 
  -2  12   3        0.34        1.67      3.60 o 
  -1  12   3        9.34        5.09      3.86 o 
   0  12   3        2.34        6.58      3.95 o 
   1  12   3       15.09       21.60      4.92 o 
   2  12   3       18.29       15.82      3.82 o 
   3  12   3        1.19        1.49      2.05 o 
   4  12   3        3.37        2.02      2.45 o 
   5  12   3       16.06       15.63      2.99 o 
   6  12   3        3.73        0.35      3.77 o 
   7  12   3        3.48       -2.55      4.48 o 
  -2  13   3       13.63       17.21      5.09 o 
  -1  13   3        3.60        3.42      4.13 o 
   0  13   3        1.54        2.55      3.60 o 
   1  13   3       14.60       16.50      4.65 o 
   2  13   3        5.76        6.41      3.95 o 
   3  13   3        0.68        1.58      2.36 o 
   4  13   3        3.99        1.36      2.60 o 
   5  13   3       12.64       17.12      3.33 o 
   6  13   3        3.42        4.13      4.39 o 
  -1  14   3        0.02       -1.23      4.21 o 
   0  14   3        5.64       12.20      5.09 o 
   1  14   3        0.54        1.40      4.04 o 
   2  14   3        0.76        0.53      3.86 o 
   3  14   3        0.12        2.19      4.13 o 
   4  14   3        0.05        0.58      2.51 o 
   5  14   3        3.36        1.93      4.39 o 
   6  14   3        4.46        8.78      5.00 o 
   1  15   3       29.32       35.29      6.50 o 
   2  15   3        3.40        5.09      4.74 o 
   3  15   3        1.41        3.60      4.56 o 
   4  15   3       11.35       18.24      3.72 o 
  -4 -14   4        1.05       -0.18      4.04 o 
  -3 -14   4        1.86        4.13      4.04 o 
  -2 -14   4       13.36       15.71      5.18 o 
  -1 -14   4        1.88        4.04      4.74 o 
   0 -14   4        4.61        4.21      4.83 o 
   1 -14   4        0.94        3.25      4.65 o 
  -6 -13   4        0.92        0.61      4.21 o 
  -5 -13   4        2.88        0.79      4.04 o 
  -4 -13   4        2.07       -1.58      3.51 o 
  -3 -13   4        4.44        0.61      3.60 o 
  -2 -13   4        3.68        4.48      4.13 o 
  -1 -13   4       43.35       68.30      7.37 o 
   0 -13   4        0.39        4.48      4.13 o 
   1 -13   4        9.06        8.95      4.39 o 
   2 -13   4        0.07       -4.04      4.04 o 
  -6 -12   4       21.04       20.80      5.62 o 
  -5 -12   4       72.29       78.83      7.37 o 
  -4 -12   4        5.31        6.14      3.77 o 
  -3 -12   4        0.57        1.23      2.33 o 
  -2 -12   4       86.93       99.42      9.26 o 
  -1 -12   4        0.06        1.40      3.25 o 
   0 -12   4        1.58        1.76      3.34 o 
   1 -12   4        1.85       -0.61      3.34 o 
   2 -12   4        3.31        4.21      4.21 o 
   3 -12   4        4.14        0.44      4.39 o 
  -7 -11   4        4.89        8.43      4.56 o 
  -6 -11   4       18.51       25.90      5.79 o 
  -5 -11   4        8.70       14.75      4.56 o 
  -4 -11   4        2.49        2.28      3.60 o 
  -3 -11   4       11.78       10.31      2.51 o 
  -2 -11   4        2.85        3.18      2.01 o 
  -1 -11   4      122.09      117.36      5.04 o 
   0 -11   4       10.08       10.27      3.86 o 
   1 -11   4        0.00        0.00      3.25 o 
   2 -11   4       15.65       13.34      4.48 o 
   3 -11   4       20.76       25.72      5.53 o 
   4 -11   4        0.22        3.95      4.30 o 
  -7 -10   4        1.22        0.53      4.30 o 
  -6 -10   4        0.67        1.49      3.69 o 
  -5 -10   4        4.60        2.72      3.77 o 
  -4 -10   4        0.36        0.70      2.81 o 
  -3 -10   4        1.63        1.93      1.90 o 
  -2 -10   4      246.25      255.96      9.79 o 
  -1 -10   4       12.10        8.00      2.31 o 
   0 -10   4      106.81       99.11      6.67 o 
   1 -10   4        2.63        2.63      2.98 o 
   2 -10   4       60.00       57.59      6.41 o 
   3 -10   4        5.56        2.46      3.69 o 
   4 -10   4        0.00        1.23      3.69 o 
   5 -10   4        3.48        6.50      4.48 o 
  -8  -9   4        0.68        0.44      4.83 o 
  -7  -9   4        2.68        6.93      4.74 o 
  -6  -9   4        5.14       -0.44      3.51 o 
  -5  -9   4        6.43        4.74      3.34 o 
  -4  -9   4        1.46       -1.05      2.63 o 
  -3  -9   4       87.07       91.31      4.11 o 
  -2  -9   4       14.34       15.26      3.91 o 
  -1  -9   4      365.73      351.32      8.72 o 
   0  -9   4       15.00       10.93      2.16 o 
   1  -9   4        0.28       -0.09      2.46 o 
   2  -9   4       55.44       35.90      5.27 o 
   3  -9   4        0.01        1.40      3.51 o 
   4  -9   4        8.53        9.13      4.56 o 
   5  -9   4        0.00       -2.37      3.51 o 
  -8  -8   4       18.47       24.05      6.32 o 
  -7  -8   4        0.21        4.29      2.76 o 
  -6  -8   4       24.44       34.41      5.62 o 
  -5  -8   4       26.25       23.70      4.56 o 
  -4  -8   4       72.15       62.15      5.44 o 
  -3  -8   4        1.48        2.80      1.59 o 
  -2  -8   4      109.69      102.75      4.39 o 
  -1  -8   4      108.79      108.57      4.19 o 
   0  -8   4       96.66       82.64      3.61 o 
   1  -8   4       21.79       16.94      3.69 o 
   2  -8   4        4.55        4.39      2.98 o 
   3  -8   4        1.14        1.76      2.98 o 
   4  -8   4        1.73        0.61      2.90 o 
   5  -8   4        0.27        1.84      3.86 o 
   6  -8   4       17.80       15.36      5.71 o 
  -8  -7   4       15.73       13.72      3.47 o 
  -7  -7   4        6.52        4.43      2.60 o 
  -6  -7   4        2.19        4.30      3.42 o 
  -5  -7   4        0.02       -2.11      2.11 o 
  -4  -7   4        7.90        8.16      3.16 o 
  -3  -7   4       24.85       29.62      2.42 o 
  -2  -7   4        1.12        0.23      1.40 o 
  -1  -7   4       95.30       99.56      3.79 o 
   0  -7   4       26.92       19.01      2.98 o 
   1  -7   4      149.81      167.59      4.85 o 
   2  -7   4        5.75        6.14      2.98 o 
   3  -7   4       34.78       31.25      4.56 o 
   4  -7   4        1.59        0.61      3.16 o 
   5  -7   4        0.42        1.67      2.36 o 
   6  -7   4        0.92        1.53      2.79 o 
  -8  -6   4        4.88        0.26      2.73 o 
  -7  -6   4        1.41        1.72      3.86 o 
  -6  -6   4        0.11       -1.85      1.85 o 
  -5  -6   4       93.80       84.80      6.23 o 
  -4  -6   4        1.00        2.55      2.46 o 
  -3  -6   4       87.11       82.60      3.05 o 
  -2  -6   4       89.82       77.68      3.47 o 
  -1  -6   4        5.72        6.13      1.49 o 
   0  -6   4      456.16      496.22     10.11 o 
   1  -6   4       80.49       87.92      3.29 o 
   2  -6   4      116.25      128.19      3.86 o 
   3  -6   4        3.91        2.72      2.72 o 
   4  -6   4       77.43       71.81      4.31 o 
   5  -6   4       10.75       12.45      2.98 o 
   6  -6   4        3.18        3.05      4.21 o 
   7  -6   4       15.22       20.70      5.71 o 
  -8  -5   4        0.06        0.18      2.81 o 
  -7  -5   4       18.41       15.59      3.91 o 
  -6  -5   4        0.91        1.67      2.02 o 
  -5  -5   4       33.18       32.30      4.56 o 
  -4  -5   4        1.27       -0.79      2.11 o 
  -3  -5   4      407.89      419.96      8.43 o 
  -2  -5   4      201.41      199.62      4.98 o 
  -1  -5   4      323.41      309.22      6.82 o 
   0  -5   4       12.53       14.41      2.06 o 
   1  -5   4      586.73      587.70     11.63 o 
   2  -5   4       87.25       90.92      3.17 o 
   3  -5   4        0.70        1.93      1.71 o 
   4  -5   4        0.12        2.46      2.04 o 
   5  -5   4       40.29       49.31      4.28 o 
   6  -5   4        1.74        1.82      2.66 o 
   7  -5   4        1.51        3.72      3.25 o 
  -8  -4   4        5.20        5.60      3.07 o 
  -7  -4   4       10.49       13.01      5.05 o 
  -6  -4   4        8.76        8.25      3.73 o 
  -5  -4   4       36.93       45.47      5.18 o 
  -4  -4   4      209.95      198.74      8.69 o 
  -3  -4   4      576.29      553.75     16.59 o 
  -2  -4   4       39.82       33.77      1.79 o 
  -1  -4   4      328.45      329.92     12.60 o 
   0  -4   4      344.89      363.74      7.51 o 
   1  -4   4       32.33       27.18      1.90 o 
   2  -4   4        6.86       12.97      1.46 o 
   3  -4   4      100.87       86.73      2.62 o 
   4  -4   4      469.44      474.47     11.08 o 
   5  -4   4       47.90       65.42      4.62 o 
   6  -4   4       80.93       79.09      4.90 o 
   7  -4   4        1.45        3.16      3.99 o 
  -8  -3   4       13.38        9.13      4.56 o 
  -7  -3   4        0.35        0.44      2.72 o 
  -6  -3   4        1.34       -1.64      1.93 o 
  -5  -3   4       17.44       14.43      2.45 o 
  -4  -3   4       67.85       64.35      4.83 o 
  -3  -3   4      408.36      424.44     13.26 o 
  -2  -3   4       13.46       14.26      1.09 o 
  -1  -3   4     1334.06     1385.66     24.54 o 
   0  -3   4        0.91        0.03      0.99 o 
   1  -3   4      377.91      398.55      7.97 o 
   2  -3   4        0.38       -0.67      1.10 o 
   3  -3   4       71.47       61.20      2.94 o 
   4  -3   4       58.96       65.01      3.53 o 
   5  -3   4       27.02       29.58      3.30 o 
   6  -3   4        6.90        7.03      2.70 o 
   7  -3   4        0.27       -2.39      2.39 o 
   8  -3   4        1.49        4.48      4.74 o 
  -8  -2   4        1.57        4.65      3.95 o 
  -7  -2   4       20.60       16.69      5.31 o 
  -6  -2   4        4.27        6.02      2.33 o 
  -5  -2   4      164.93      169.05      5.71 o 
  -4  -2   4       61.18       57.24      4.21 o 
  -3  -2   4       41.15       30.99      3.16 o 
  -2  -2   4       64.74       72.60      4.13 o 
  -1  -2   4      151.90      144.20      3.56 o 
   0  -2   4    16544.42    15959.95    253.15 o 
   1  -2   4     1711.27     1741.46     29.02 o 
   2  -2   4      179.33      176.32      4.31 o 
   3  -2   4       92.36      100.82      2.76 o 
   4  -2   4        1.74       -0.61      1.02 o 
   5  -2   4       38.88       42.55      3.41 o 
   6  -2   4       10.92       12.07      2.60 o 
   7  -2   4        0.03        2.09      2.40 o 
   8  -2   4        0.39        2.28      4.21 o 
  -8  -1   4        0.90        8.25      4.48 o 
  -7  -1   4        9.72        5.44      4.04 o 
  -6  -1   4      457.20      468.72     23.31 o 
  -5  -1   4       14.54       12.55      3.34 o 
  -4  -1   4        4.50        3.34      1.41 o 
  -3  -1   4       12.39       10.98      0.97 o 
  -2  -1   4      299.86      270.03      8.69 o 
  -1  -1   4     2119.12     2095.77     49.42 o 
   0  -1   4        4.64        4.39      1.40 o 
   1  -1   4       35.62       59.43      2.90 o 
   2  -1   4      267.50      234.65      7.20 o 
   3  -1   4      257.88      267.90      5.07 o 
   4  -1   4       86.26       78.50      2.62 o 
   5  -1   4      605.76      582.07     10.02 o 
   6  -1   4       28.52       30.61      3.22 o 
   7  -1   4       14.13       17.19      4.70 o 
   8  -1   4       24.75       24.05      5.44 o 
  -8   0   4        0.03        3.51      4.30 o 
  -7   0   4       65.72       49.86      6.58 o 
  -6   0   4        1.56        1.77      3.38 o 
  -5   0   4       43.97       41.00      3.04 o 
  -4   0   4        2.31        2.27      1.01 o 
  -3   0   4       16.86       17.41      2.77 o 
  -2   0   4      112.04      106.84      2.94 o 
  -1   0   4     1606.08     1672.97     27.61 o 
   0   0   4     1062.68     1052.36     25.55 o 
   1   0   4      102.51       95.60      3.86 o 
   2   0   4      167.97      144.58      5.18 o 
   3   0   4      463.96      484.47     12.64 o 
   4   0   4      288.75      312.16      5.98 o 
   5   0   4        8.82       11.42      1.63 o 
   6   0   4        3.69        1.66      1.46 o 
   7   0   4        8.89        9.27      2.60 o 
   8   0   4        0.23       -3.60      3.60 o 
  -8   1   4        5.95       12.11      5.27 o 
  -7   1   4        3.77        4.74      4.04 o 
  -6   1   4        3.68        5.88      3.51 o 
  -5   1   4       95.97       86.39      4.04 o 
  -4   1   4        4.68        5.43      1.92 o 
  -3   1   4       35.40       31.74      1.70 o 
  -2   1   4       17.28       15.30      1.41 o 
  -1   1   4      215.64      241.46      5.53 o 
   0   1   4       53.82       63.92      2.11 o 
   1   1   4     2877.93     2739.50     63.56 o 
   2   1   4      147.76      159.33      5.71 o 
   3   1   4      386.55      408.58     13.47 o 
   4   1   4      155.85      160.89      4.78 o 
   5   1   4        0.11       -0.65      1.32 o 
   6   1   4        1.32        1.23      1.32 o 
   7   1   4       11.92       12.63      2.15 o 
   8   1   4       25.28       30.29      5.53 o 
  -7   2   4       52.16       59.08      7.29 o 
  -6   2   4       48.29       49.77      6.14 o 
  -5   2   4        8.38       11.24      3.60 o 
  -4   2   4       19.14       20.98      1.97 o 
  -3   2   4      430.34      473.49      7.77 o 
  -2   2   4       12.31       17.90      1.34 o 
  -1   2   4      767.63      786.38     18.70 o 
   0   2   4      204.98      182.81      4.22 o 
   1   2   4      474.12      467.54     12.55 o 
   2   2   4      101.07      104.73      4.56 o 
   3   2   4      163.09      189.25      4.62 o 
   4   2   4       44.90       61.85      2.90 o 
   5   2   4      114.19      123.49      4.47 o 
   6   2   4       91.84       80.90      3.40 o 
   7   2   4        0.24       -0.34      2.33 o 
   8   2   4        1.59        1.67      3.95 o 
   9   2   4        2.06        2.72      4.39 o 
  -7   3   4        1.82        4.04      4.65 o 
  -6   3   4        0.82        1.58      3.34 o 
  -5   3   4        7.41        9.31      3.77 o 
  -4   3   4        0.70       -0.01      1.58 o 
  -3   3   4       10.48       11.04      1.32 o 
  -2   3   4       42.78       52.35      2.20 o 
  -1   3   4        3.73        3.49      0.85 o 
   0   3   4       87.66       75.22      3.20 o 
   1   3   4      410.15      371.33      7.48 o 
   2   3   4       46.40       39.03      2.05 o 
   3   3   4      375.90      443.27      8.67 o 
   4   3   4      193.75      204.49      5.33 o 
   5   3   4       17.89       20.40      2.27 o 
   6   3   4        7.22        1.98      1.80 o 
   7   3   4        4.87        4.46      2.39 o 
   8   3   4        1.62        2.79      2.64 o 
   9   3   4        0.11        0.79      4.04 o 
  -7   4   4        0.07        0.88      4.04 o 
  -6   4   4       20.27       15.71      4.74 o 
  -5   4   4        9.45        6.56      2.32 o 
  -4   4   4       10.83       12.41      2.38 o 
  -3   4   4       67.50       83.41      2.54 o 
  -2   4   4      934.51      987.45     14.38 o 
  -1   4   4       52.95       52.34      1.86 o 
   0   4   4      140.43      127.42      2.75 o 
   1   4   4      634.33      669.17      9.71 o 
   2   4   4       93.71      109.89      3.54 o 
   3   4   4      112.12      107.03      2.99 o 
   4   4   4        1.45        2.43      1.14 o 
   5   4   4       62.79       66.39      3.23 o 
   6   4   4       14.33       10.53      2.72 o 
   7   4   4      131.31      112.92      5.11 o 
   8   4   4        2.10       -1.18      3.25 o 
  -7   5   4        3.04        5.44      4.56 o 
  -6   5   4        0.05        2.72      3.69 o 
  -5   5   4       16.92       15.80      2.89 o 
  -4   5   4       83.07       65.01      3.97 o 
  -3   5   4       33.71       40.12      3.10 o 
  -2   5   4        2.74        4.34      1.52 o 
  -1   5   4      200.00      190.20      5.27 o 
   0   5   4       64.48       71.50      2.10 o 
   1   5   4      206.16      212.11      3.83 o 
   2   5   4     1134.00     1185.43     21.13 o 
   3   5   4        1.57        2.15      1.23 o 
   4   5   4       27.70       29.98      2.01 o 
   5   5   4        0.15       -0.08      1.34 o 
   6   5   4       13.58       13.62      2.72 o 
   7   5   4       29.56       28.06      7.68 o 
   8   5   4        0.00        1.32      3.77 o 
   9   5   4        0.06       -2.46      3.95 o 
  -6   6   4        2.05        2.37      3.95 o 
  -5   6   4       46.83       50.28      6.63 o 
  -4   6   4        5.14        2.43      2.00 o 
  -3   6   4       14.05       14.55      2.45 o 
  -2   6   4       51.92       50.92      3.99 o 
  -1   6   4      152.76      140.57      3.35 o 
   0   6   4       71.27       68.79      2.19 o 
   1   6   4       37.25       44.56      2.35 o 
   2   6   4      306.41      356.40     12.07 o 
   3   6   4        0.76       -0.91      1.02 o 
   4   6   4      973.07      901.46     15.19 o 
   5   6   4       15.27       14.69      1.99 o 
   6   6   4       95.07       88.14      6.76 o 
   7   6   4        9.20        6.58      3.60 o 
   8   6   4        3.40       -3.25      3.25 o 
   9   6   4        0.87        0.97      4.74 o 
  -6   7   4        3.52        1.93      4.13 o 
  -5   7   4        0.02        0.85      2.40 o 
  -4   7   4       10.68       12.24      2.71 o 
  -3   7   4        0.00       -0.88      1.82 o 
  -2   7   4       13.12       16.17      4.83 o 
  -1   7   4       91.23       84.43      5.88 o 
   0   7   4        8.81       12.37      1.32 o 
   1   7   4       30.04       34.64      2.57 o 
   2   7   4      374.84      351.49      8.32 o 
   3   7   4       86.99       93.27      3.91 o 
   4   7   4        1.50        1.45      1.52 o 
   5   7   4       68.37       71.11      6.06 o 
   6   7   4      201.90      181.19     10.01 o 
   7   7   4       30.55       41.52      6.06 o 
   8   7   4        1.06        5.09      4.04 o 
   9   7   4        1.09        5.18      4.92 o 
  -5   8   4       11.09        6.94      3.95 o 
  -4   8   4        0.38       -1.16      2.33 o 
  -3   8   4        3.31        1.31      2.08 o 
  -2   8   4       71.75       56.86      3.60 o 
  -1   8   4      321.57      348.73     12.99 o 
   0   8   4      551.30      502.86     11.87 o 
   1   8   4        0.21       -1.60      2.41 o 
   2   8   4       19.74       22.23      2.36 o 
   3   8   4       18.63       16.29      3.12 o 
   4   8   4        0.58        1.04      1.51 o 
   5   8   4      996.59      935.87     27.92 o 
   6   8   4       96.80       90.59      7.37 o 
   7   8   4        1.21        3.69      3.86 o 
   8   8   4        1.37       -2.81      3.69 o 
  -5   9   4        0.71       -2.55      2.55 o 
  -4   9   4       14.38        8.82      3.00 o 
  -3   9   4        4.82        5.22      3.12 o 
  -2   9   4      131.88      143.51      5.65 o 
  -1   9   4      165.92      172.92      7.07 o 
   0   9   4       66.89       68.08      4.96 o 
   1   9   4       31.57       32.06      2.94 o 
   2   9   4       14.14       15.87      2.98 o 
   3   9   4        6.23        6.86      1.95 o 
   4   9   4       68.68       64.07      5.62 o 
   5   9   4      121.48      130.19      5.45 o 
   6   9   4        0.05       -1.40      3.16 o 
   7   9   4        2.54        0.97      3.51 o 
   8   9   4        0.73        5.44      4.39 o 
  -4  10   4        0.22       -2.57      2.57 o 
  -3  10   4        5.33        2.39      2.45 o 
  -2  10   4       32.44       29.10      3.47 o 
  -1  10   4       36.45       47.14      5.88 o 
   0  10   4       21.74       18.43      4.39 o 
   1  10   4        1.01        0.60      1.81 o 
   2  10   4        8.11        8.05      3.60 o 
   3  10   4        2.12        1.11      1.82 o 
   4  10   4       25.03       21.48      4.08 o 
   5  10   4        7.26        4.24      2.27 o 
   6  10   4        0.78       -2.11      3.25 o 
   7  10   4        3.49        5.00      4.48 o 
   8  10   4        4.72        5.71      5.00 o 
  -4  11   4        0.66        4.95      3.10 o 
  -3  11   4        4.32        6.14      4.13 o 
  -2  11   4       43.10       51.97      6.67 o 
  -1  11   4        0.32       -2.90      2.90 o 
   0  11   4       11.20        7.29      3.77 o 
   1  11   4       34.87       47.23      6.06 o 
   2  11   4        0.08       -1.18      1.76 o 
   3  11   4       87.34       71.96      4.27 o 
   4  11   4       26.98       19.88      2.98 o 
   5  11   4        1.57        0.41      2.14 o 
   6  11   4       12.59       15.71      4.74 o 
   7  11   4        1.53        3.60      4.30 o 
   8  11   4        0.04       -2.46      4.39 o 
  -3  12   4        1.06        3.77      4.13 o 
  -2  12   4       61.11       80.32      8.25 o 
  -1  12   4        2.73        1.40      3.42 o 
   0  12   4        0.13       -0.18      3.34 o 
   1  12   4        0.01       -0.44      2.81 o 
   2  12   4       52.50       50.52      4.05 o 
   3  12   4       10.58        7.92      2.62 o 
   4  12   4        9.93        8.24      3.25 o 
   5  12   4       12.54       11.15      3.20 o 
   6  12   4        4.31       12.20      5.00 o 
   7  12   4        0.23       -0.97      4.48 o 
  -2  13   4        0.27        1.23      4.39 o 
  -1  13   4        0.63        1.40      4.13 o 
   0  13   4        0.00       -2.81      3.34 o 
   1  13   4        8.51        9.31      4.30 o 
   2  13   4       34.49       36.43      5.71 o 
   3  13   4       13.43        8.91      4.39 o 
   4  13   4        2.74        2.37      2.64 o 
   5  13   4        3.22        5.75      2.79 o 
   6  13   4        0.04       -2.11      4.13 o 
  -1  14   4        4.64        0.44      4.39 o 
   0  14   4        1.36       -3.77      3.77 o 
   1  14   4        1.01       -3.34      3.34 o 
   2  14   4        1.82        4.92      3.95 o 
   3  14   4       13.96       17.38      4.83 o 
   4  14   4        0.70        0.45      2.72 o 
   5  14   4        0.84       -2.21      5.18 o 
   6  14   4        5.14        5.18      4.83 o 
   1  15   4        6.67       13.87      5.44 o 
   2  15   4        2.25        1.84      4.92 o 
   3  15   4        3.96       11.76      4.92 o 
   4  15   4        0.36       -1.40      4.30 o 
  -4 -14   5        0.03        5.62      4.83 o 
  -3 -14   5        6.30        8.52      4.48 o 
  -2 -14   5        5.32        4.30      4.30 o 
  -1 -14   5        4.02        5.79      4.83 o 
   0 -14   5        2.25       -4.04      4.04 o 
  -5 -13   5        7.39       10.36      4.74 o 
  -4 -13   5        1.39        2.28      4.13 o 
  -3 -13   5       20.35       20.80      4.92 o 
  -2 -13   5        9.98       13.78      4.30 o 
  -1 -13   5       28.45       21.77      5.18 o 
   0 -13   5        2.43        4.21      3.95 o 
   1 -13   5        1.89        2.72      4.48 o 
   2 -13   5        2.56        0.18      4.04 o 
  -6 -12   5        2.59       -0.97      4.13 o 
  -5 -12   5        6.85        5.00      4.13 o 
  -4 -12   5        9.43       10.27      4.39 o 
  -3 -12   5       17.28       19.93      4.83 o 
  -2 -12   5       38.45       51.15      9.00 o 
  -1 -12   5        0.38        0.44      3.34 o 
   0 -12   5       37.35       48.54      6.41 o 
   1 -12   5        3.16        5.71      4.13 o 
   2 -12   5        0.37        3.42      4.04 o 
   3 -12   5        1.73        4.13      4.30 o 
  -7 -11   5        4.01       -4.13      4.13 o 
  -6 -11   5        0.29       -4.04      4.13 o 
  -5 -11   5        0.27        2.46      3.60 o 
  -4 -11   5        9.56        8.25      3.77 o 
  -3 -11   5       12.27       10.71      4.04 o 
  -2 -11   5        0.13        1.05      1.98 o 
  -1 -11   5       21.46       22.39      3.01 o 
   0 -11   5        4.92        1.58      3.16 o 
   1 -11   5        1.98       -1.49      3.51 o 
   2 -11   5        0.72        1.49      3.51 o 
   3 -11   5       11.97       13.96      5.09 o 
   4 -11   5        0.16       -1.76      3.86 o 
  -7 -10   5        0.26       -0.26      4.30 o 
  -6 -10   5        0.00       -1.76      3.60 o 
  -5 -10   5        3.51        6.67      3.86 o 
  -4 -10   5        4.66        4.21      3.16 o 
  -3 -10   5       64.15       58.71      4.39 o 
  -2 -10   5        1.16        1.39      2.06 o 
  -1 -10   5      181.28      183.41     13.17 o 
   0 -10   5       31.05       41.61      5.35 o 
   1 -10   5        5.65        5.53      3.16 o 
   2 -10   5        3.34        1.84      3.25 o 
   3 -10   5        9.64       12.73      4.65 o 
   4 -10   5        9.70        1.49      4.13 o 
  -7  -9   5        2.84        5.53      4.65 o 
  -6  -9   5       10.29        9.04      4.21 o 
  -5  -9   5        2.88        3.42      3.60 o 
  -4  -9   5        5.07        0.26      2.98 o 
  -3  -9   5       33.85       34.43      2.97 o 
  -2  -9   5       74.81       86.48      4.12 o 
  -1  -9   5       66.22       65.45      5.75 o 
   0  -9   5       74.24       72.11      3.68 o 
   1  -9   5        0.37       -2.46      2.46 o 
   2  -9   5        9.64        5.09      3.25 o 
   3  -9   5       37.06       36.34      5.44 o 
   4  -9   5       21.34       21.33      5.27 o 
   5  -9   5        1.06       -1.23      3.86 o 
  -8  -8   5        4.52        4.88      4.78 o 
  -7  -8   5        0.69        0.14      2.67 o 
  -6  -8   5        0.00       -0.61      3.07 o 
  -5  -8   5        4.10        2.72      2.90 o 
  -4  -8   5        2.33        0.79      2.63 o 
  -3  -8   5        5.85        6.18      2.77 o 
  -2  -8   5      131.59      131.70      4.73 o 
  -1  -8   5      295.69      304.84      7.79 o 
   0  -8   5        0.13       -1.43      1.43 o 
   1  -8   5       33.67       29.12      2.62 o 
   2  -8   5        8.38        7.90      3.34 o 
   3  -8   5        5.89        1.93      3.25 o 
   4  -8   5        2.43       -0.26      3.25 o 
   5  -8   5        1.74       -0.35      3.60 o 
   6  -8   5        1.47       -2.19      4.30 o 
  -8  -7   5        2.64        0.35      2.86 o 
  -7  -7   5       49.25       54.03      5.79 o 
  -6  -7   5        0.92        1.23      2.98 o 
  -5  -7   5        2.56       -2.55      2.72 o 
  -4  -7   5       12.19       18.26      3.95 o 
  -3  -7   5       59.26       59.23      5.27 o 
  -2  -7   5       60.77       58.58      3.10 o 
  -1  -7   5      108.68       96.03      3.81 o 
   0  -7   5       75.37       72.88      3.37 o 
   1  -7   5       37.44       49.23      2.84 o 
   2  -7   5       30.48       38.63      5.00 o 
   3  -7   5       40.28       44.16      5.27 o 
   4  -7   5       16.30       23.35      4.92 o 
   5  -7   5        0.98       -2.11      3.34 o 
   6  -7   5        0.33       -0.61      3.60 o 
  -8  -6   5        8.11        6.17      3.26 o 
  -7  -6   5        9.46       10.30      3.20 o 
  -6  -6   5        0.00       -0.26      3.25 o 
  -5  -6   5       10.07        6.76      3.34 o 
  -4  -6   5        2.70        1.49      2.55 o 
  -3  -6   5      148.95      142.99      6.32 o 
  -2  -6   5       16.76       14.19      2.63 o 
  -1  -6   5       34.21       35.15      2.29 o 
   0  -6   5      152.46      146.36      4.53 o 
   1  -6   5        2.45        3.44      1.41 o 
   2  -6   5       95.36       94.34      3.58 o 
   3  -6   5        0.87        0.88      2.63 o 
   4  -6   5        9.32        6.50      3.42 o 
   5  -6   5        0.57       -0.18      3.42 o 
   6  -6   5       10.64       14.34      4.35 o 
   7  -6   5        7.15        7.50      3.31 o 
  -8  -5   5        6.50        2.70      2.92 o 
  -7  -5   5        4.67        2.06      2.60 o 
  -6  -5   5        0.79        0.03      1.83 o 
  -5  -5   5        8.61        7.55      3.42 o 
  -4  -5   5       18.44       21.42      3.77 o 
  -3  -5   5      132.34      133.82      9.39 o 
  -2  -5   5      187.82      186.15      4.83 o 
  -1  -5   5      105.38       99.51      3.46 o 
   0  -5   5      179.42      189.78      5.09 o 
   1  -5   5      112.46      104.12      3.64 o 
   2  -5   5        1.34        3.53      1.37 o 
   3  -5   5       25.04       28.79      4.04 o 
   4  -5   5        0.67       -2.55      2.72 o 
   5  -5   5        0.28       -0.41      2.11 o 
   6  -5   5       14.44       12.04      3.29 o 
   7  -5   5        0.22        1.91      2.95 o 
  -8  -4   5        1.43       -0.34      2.81 o 
  -7  -4   5       11.87        8.90      2.91 o 
  -6  -4   5        3.89        2.51      2.16 o 
  -5  -4   5        1.75        2.28      2.63 o 
  -4  -4   5      120.73      130.71      7.11 o 
  -3  -4   5       12.44       10.71      2.81 o 
  -2  -4   5       30.94       35.28      4.52 o 
  -1  -4   5      264.16      265.23      8.03 o 
   0  -4   5        6.70        9.98      1.76 o 
   1  -4   5      818.66      881.79     16.07 o 
   2  -4   5      730.57      717.67     13.59 o 
   3  -4   5        0.71        0.89      1.28 o 
   4  -4   5      185.82      188.76      6.36 o 
   5  -4   5      446.46      455.88     11.54 o 
   6  -4   5       64.32       64.11      6.67 o 
   7  -4   5        1.21        2.62      3.60 o 
  -8  -3   5        0.38       -0.09      3.51 o 
  -7  -3   5        2.24        3.47      2.51 o 
  -6  -3   5      105.21      102.21      9.83 o 
  -5  -3   5       80.95       89.98      6.23 o 
  -4  -3   5       25.89       23.44      3.69 o 
  -3  -3   5      126.56      124.74      6.41 o 
  -2  -3   5      352.92      339.81      6.79 o 
  -1  -3   5     1397.30     1400.71     28.57 o 
   0  -3   5      589.68      573.10     10.86 o 
   1  -3   5     1116.00     1143.85     20.02 o 
   2  -3   5       49.28       61.35      2.55 o 
   3  -3   5        0.34       -0.12      1.12 o 
   4  -3   5      810.53      823.67     13.04 o 
   5  -3   5     1089.27     1059.43     21.01 o 
   6  -3   5        0.02       -1.24      2.12 o 
   7  -3   5        0.99        1.70      2.60 o 
   8  -3   5        1.17        2.28      4.30 o 
  -8  -2   5        0.12       -3.95      3.95 o 
  -7  -2   5        4.08       -1.17      2.35 o 
  -6  -2   5       51.04       56.90      6.28 o 
  -5  -2   5       36.25       43.33      6.28 o 
  -4  -2   5       10.07        8.52      2.81 o 
  -3  -2   5        0.20       -1.58      1.67 o 
  -2  -2   5       21.25       14.89      2.02 o 
  -1  -2   5       17.79       20.01      2.63 o 
   0  -2   5     2365.04     2283.28     53.81 o 
   1  -2   5       37.66       38.07      1.95 o 
   2  -2   5      127.94      121.50      4.08 o 
   3  -2   5       20.09       23.30      1.67 o 
   4  -2   5        1.82        1.62      1.11 o 
   5  -2   5       78.96       73.22      4.10 o 
   6  -2   5        1.01       -0.78      2.07 o 
   7  -2   5        0.16       -1.89      2.46 o 
   8  -2   5        3.97        0.00      4.30 o 
  -8  -1   5        0.20        2.02      3.95 o 
  -7  -1   5        2.38       -3.25      3.25 o 
  -6  -1   5      255.30      242.45     13.65 o 
  -5  -1   5       29.25       26.54      2.91 o 
  -4  -1   5        0.18        1.40      1.84 o 
  -3  -1   5      183.97      178.47      7.29 o 
  -2  -1   5      111.41      123.95      5.71 o 
  -1  -1   5     1236.90     1311.06     32.22 o 
   0  -1   5        9.22       10.53      1.93 o 
   1  -1   5       62.51       60.48      3.25 o 
   2  -1   5      165.00      156.96      5.71 o 
   3  -1   5      379.03      399.59     10.89 o 
   4  -1   5       74.02       80.47      2.75 o 
   5  -1   5      284.27      287.63      6.19 o 
   6  -1   5        6.32        5.44      2.17 o 
   7  -1   5        1.29       -0.69      4.35 o 
   8  -1   5      109.59      140.10      9.66 o 
  -8   0   5       11.84       17.12      5.18 o 
  -7   0   5        2.49       -1.49      3.77 o 
  -6   0   5       12.46        9.96      2.64 o 
  -5   0   5       21.65       22.96      5.53 o 
  -4   0   5       14.47       11.98      1.95 o 
  -3   0   5        3.84        4.06      1.04 o 
  -2   0   5     1471.77     1459.27     24.64 o 
  -1   0   5       76.99       81.20      2.53 o 
   0   0   5      117.50      107.45      4.48 o 
   1   0   5       43.38       44.07      2.81 o 
   2   0   5      260.37      301.36      9.13 o 
   3   0   5      412.15      459.66      9.25 o 
   4   0   5       13.54       15.44      1.83 o 
   5   0   5       98.57       88.48      3.17 o 
   6   0   5       14.66       12.13      1.86 o 
   7   0   5        0.05        1.31      3.47 o 
   8   0   5        0.00       -1.32      3.86 o 
  -8   1   5        3.83        2.72      4.74 o 
  -7   1   5        0.76       -2.90      3.77 o 
  -6   1   5        3.81        6.76      3.51 o 
  -5   1   5       17.97       17.69      2.45 o 
  -4   1   5        1.01        0.85      1.11 o 
  -3   1   5      102.40      117.76      3.02 o 
  -2   1   5      740.74      816.64     14.57 o 
  -1   1   5      734.86      727.74     13.00 o 
   0   1   5        6.71        6.94      2.94 o 
   1   1   5       66.23       63.91      3.34 o 
   2   1   5     2732.17     2938.07     68.74 o 
   3   1   5      242.81      275.78      6.23 o 
   4   1   5      417.76      458.24     13.52 o 
   5   1   5       19.27       16.19      2.14 o 
   6   1   5       59.03       60.30      2.94 o 
   7   1   5       55.62       55.37      4.19 o 
   8   1   5        0.22       -1.32      3.60 o 
  -7   2   5        0.42       -1.23      3.60 o 
  -6   2   5        2.07       -0.97      3.16 o 
  -5   2   5       26.02       25.37      4.39 o 
  -4   2   5        0.87        1.04      1.18 o 
  -3   2   5       25.34       28.62      1.83 o 
  -2   2   5     2090.92     2083.78     28.26 o 
  -1   2   5       46.94       44.20      6.28 o 
   0   2   5      323.68      303.23      6.33 o 
   1   2   5        3.80        3.76      1.02 o 
   2   2   5      928.68      921.65     23.53 o 
   3   2   5      203.42      229.64      8.25 o 
   4   2   5      117.53      107.80      3.79 o 
   5   2   5        5.78        6.37      1.60 o 
   6   2   5       40.45       29.06      4.52 o 
   7   2   5      142.99      131.85      4.48 o 
   8   2   5        2.02        1.76      3.60 o 
   9   2   5        0.96        7.20      5.18 o 
  -7   3   5       10.36       11.15      4.65 o 
  -6   3   5        0.07       -3.07      3.07 o 
  -5   3   5        7.75        5.79      3.42 o 
  -4   3   5       40.49       39.82      3.04 o 
  -3   3   5       77.67       96.62      3.48 o 
  -2   3   5       17.05       16.75      1.45 o 
  -1   3   5      337.58      360.44      6.05 o 
   0   3   5       48.03       49.08      2.46 o 
   1   3   5     1311.56     1387.66     61.10 o 
   2   3   5      611.31      627.27     12.01 o 
   3   3   5       22.52       35.99      3.69 o 
   4   3   5      325.34      315.45      7.25 o 
   5   3   5      107.18       96.52      3.87 o 
   6   3   5      171.16      137.73      5.97 o 
   7   3   5       74.74       63.60      3.22 o 
   8   3   5        9.32        5.87      2.70 o 
   9   3   5        0.68       -3.60      3.60 o 
  -7   4   5       10.43        8.87      5.18 o 
  -6   4   5        0.53        0.70      3.69 o 
  -5   4   5        2.77        3.16      3.42 o 
  -4   4   5        2.21        3.76      3.64 o 
  -3   4   5       23.21       23.50      2.66 o 
  -2   4   5        8.14        9.71      1.33 o 
  -1   4   5        8.96        7.22      1.04 o 
   0   4   5      132.24      134.23      2.98 o 
   1   4   5      163.33      174.76      4.68 o 
   2   4   5        1.38        2.41      1.58 o 
   3   4   5       64.74       64.26      4.39 o 
   4   4   5        0.02        0.78      1.45 o 
   5   4   5       16.32       13.93      2.06 o 
   6   4   5        0.01       -1.60      1.60 o 
   7   4   5       40.03       39.95      8.69 o 
   8   4   5       17.31       14.48      3.09 o 
  -6   5   5        2.43        2.63      3.86 o 
  -5   5   5        0.01        1.14      3.16 o 
  -4   5   5       11.52        8.63      2.36 o 
  -3   5   5       16.10        8.88      2.02 o 
  -2   5   5      103.78      112.66      3.10 o 
  -1   5   5        0.22       -0.67      1.15 o 
   0   5   5      218.57      236.53      6.39 o 
   1   5   5      820.99      931.12     16.00 o 
   2   5   5       43.66       44.76      2.51 o 
   3   5   5      131.68      120.68      4.18 o 
   4   5   5       58.28       55.94      2.53 o 
   5   5   5       51.01       48.14      2.84 o 
   6   5   5       13.89       13.24      2.50 o 
   7   5   5        0.97        0.09      3.16 o 
   8   5   5        2.50        0.70      3.69 o 
   9   5   5       13.22       14.22      5.27 o 
  -6   6   5        0.37       -2.72      4.13 o 
  -5   6   5        1.91        1.12      2.27 o 
  -4   6   5      140.66      137.90      5.67 o 
  -3   6   5       30.40       36.89      4.48 o 
  -2   6   5        2.77        2.07      1.64 o 
  -1   6   5        0.01       -0.87      0.99 o 
   0   6   5      285.80      280.90      5.42 o 
   1   6   5       18.37       18.22      1.16 o 
   2   6   5      465.64      488.17     10.46 o 
   3   6   5       48.79       54.02      4.26 o 
   4   6   5        0.01        0.00      2.19 o 
   5   6   5      520.75      502.48     17.21 o 
   6   6   5        1.08        2.02      3.16 o 
   7   6   5        0.74       -3.07      3.07 o 
   8   6   5        7.83        9.13      4.39 o 
   9   6   5        1.71       -0.44      4.83 o 
  -6   7   5        0.36       -3.51      4.39 o 
  -5   7   5       19.48       21.35      6.01 o 
  -4   7   5       10.52        8.69      2.73 o 
  -3   7   5        6.90        7.34      2.20 o 
  -2   7   5       29.71       27.48      5.88 o 
  -1   7   5       26.48       24.84      2.13 o 
   0   7   5        8.21        5.05      1.79 o 
   1   7   5      162.55      170.38      5.03 o 
   2   7   5        0.67        1.29      1.27 o 
   3   7   5       92.95       85.40      4.43 o 
   4   7   5       36.02       33.81      3.02 o 
   5   7   5     1676.12     1606.99     43.10 o 
   6   7   5       94.52       86.20      7.20 o 
   7   7   5        2.31       -3.42      3.42 o 
   8   7   5        2.04        0.35      3.69 o 
   9   7   5        3.07       -0.26      4.92 o 
  -5   8   5        6.24        8.53      3.03 o 
  -4   8   5        0.05       -0.92      2.17 o 
  -3   8   5       10.49       11.17      2.67 o 
  -2   8   5       62.13       60.13      6.32 o 
  -1   8   5       10.57       11.02      3.69 o 
   0   8   5     1835.19     1743.73     24.60 o 
   1   8   5       70.34       79.36      5.53 o 
   2   8   5      109.60      102.64      4.22 o 
   3   8   5       20.30       17.77      2.63 o 
   4   8   5      387.17      374.57      9.57 o 
   5   8   5       68.70       68.56      6.50 o 
   6   8   5       61.74       63.29      6.32 o 
   7   8   5       13.32       10.62      4.56 o 
   8   8   5        4.72        4.13      4.74 o 
  -5   9   5       28.95       46.73     17.12 o 
  -4   9   5        0.04       -1.56      2.42 o 
  -3   9   5       33.85       31.86      3.57 o 
  -2   9   5        3.59        2.91      4.26 o 
  -1   9   5     1070.28     1056.15     20.37 o 
   0   9   5       63.94       58.05      3.86 o 
   1   9   5       45.62       49.69      5.53 o 
   2   9   5        1.16       -0.02      1.43 o 
   3   9   5       14.87       13.74      2.90 o 
   4   9   5      373.68      338.52      9.20 o 
   5   9   5       18.31       11.47      2.49 o 
   6   9   5        1.23       -1.67      3.07 o 
   7   9   5        0.26        1.58      3.95 o 
   8   9   5       13.80       15.71      5.27 o 
  -4  10   5        0.00       -0.57      2.58 o 
  -3  10   5        7.13        9.83      2.94 o 
  -2  10   5      133.85      142.47      9.04 o 
  -1  10   5        7.88        8.34      3.77 o 
   0  10   5        1.01        1.32      3.07 o 
   1  10   5       14.58       14.07      2.49 o 
   2  10   5       21.52       21.58      3.91 o 
   3  10   5        0.05       -2.30      2.55 o 
   4  10   5        7.79        6.58      4.17 o 
   5  10   5        1.81        1.13      2.02 o 
   6  10   5       11.99        8.08      4.13 o 
   7  10   5       10.05       13.34      5.00 o 
   8  10   5        0.24       -2.90      3.95 o 
  -3  11   5       13.97       12.90      4.92 o 
  -2  11   5        0.31        0.00      3.42 o 
  -1  11   5       36.11       44.24      6.32 o 
   0  11   5        0.93       -0.09      2.90 o 
   1  11   5       28.12       27.40      3.42 o 
   2  11   5      119.29      111.92      5.07 o 
   3  11   5      182.91      152.09      5.99 o 
   4  11   5       20.91       14.82      2.74 o 
   5  11   5        0.68       -0.87      2.13 o 
   6  11   5       28.42       30.20      5.71 o 
   7  11   5        5.82        4.13      4.48 o 
  -3  12   5        0.74       -1.14      4.21 o 
  -2  12   5        0.64        2.37      4.39 o 
  -1  12   5        2.57        1.58      3.25 o 
   0  12   5       11.75        6.32      3.95 o 
   1  12   5       13.29        9.22      4.21 o 
   2  12   5        0.00       -1.72      1.89 o 
   3  12   5        0.75        0.35      2.19 o 
   4  12   5        3.05        1.54      2.36 o 
   5  12   5        0.00       -1.72      2.17 o 
   6  12   5       18.16       29.91      3.86 o 
   7  12   5        0.00       -0.09      4.21 o 
  -2  13   5        0.92        0.88      4.39 o 
  -1  13   5        9.58       12.47      4.92 o 
   0  13   5        2.61        5.27      3.86 o 
   1  13   5        0.03       -0.44      3.42 o 
   2  13   5       28.99       31.08      5.88 o 
   3  13   5        0.06        0.68      2.41 o 
   4  13   5       23.61       24.79      3.74 o 
   5  13   5        1.61       -0.94      2.42 o 
   6  13   5        0.75       -0.97      3.95 o 
   0  14   5        1.59       -2.37      3.95 o 
   1  14   5        0.07       -0.61      4.13 o 
   2  14   5       34.81       38.89      6.32 o 
   3  14   5        0.11       -2.55      3.60 o 
   4  14   5        0.45       -2.22      2.70 o 
   5  14   5        1.95        1.02      3.02 o 
   2  15   5        0.56       -3.16      4.74 o 
   3  15   5        0.04       -4.04      4.83 o 
   4  15   5        2.70        1.84      4.39 o 
  -3 -14   6        2.77       -4.21      4.21 o 
  -1 -14   6        0.56       -2.37      4.13 o 
   0 -14   6       46.54       35.90      6.41 o 
  -5 -13   6        0.00       -3.51      3.86 o 
  -4 -13   6        5.96        8.78      4.56 o 
  -3 -13   6       17.34       30.02      5.79 o 
  -2 -13   6        0.96       -1.58      3.51 o 
  -1 -13   6       11.18       12.11      4.65 o 
   0 -13   6        8.79       14.13      5.00 o 
   1 -13   6       13.27        9.31      5.18 o 
  -6 -12   6        1.71        3.69      4.92 o 
  -5 -12   6        0.08       -0.35      3.77 o 
  -4 -12   6        0.71        2.98      3.69 o 
  -3 -12   6       14.06       19.05      4.92 o 
  -2 -12   6       21.43       22.67      6.23 o 
  -1 -12   6        3.33       -0.61      3.34 o 
   0 -12   6        8.55       10.18      4.21 o 
   1 -12   6       14.99       11.15      4.48 o 
   2 -12   6        3.50       -0.35      3.77 o 
   3 -12   6        8.63       10.80      5.00 o 
  -6 -11   6       14.74       15.80      5.27 o 
  -5 -11   6       27.55       29.93      5.71 o 
  -4 -11   6        0.00       -0.35      3.42 o 
  -3 -11   6        6.83        6.58      3.42 o 
  -2 -11   6        0.48        1.23      2.27 o 
  -1 -11   6        1.40       -0.58      2.07 o 
   0 -11   6        3.50       -1.76      3.07 o 
   1 -11   6        8.55       10.71      4.04 o 
   2 -11   6       12.94       21.51      5.00 o 
   3 -11   6        5.46       12.38      4.56 o 
   4 -11   6        3.95        5.00      4.56 o 
  -7 -10   6        0.06        2.46      4.13 o 
  -6 -10   6        9.96        9.92      4.48 o 
  -5 -10   6        0.04        1.32      3.51 o 
  -4 -10   6        0.05        1.58      3.25 o 
  -3 -10   6        4.47        0.97      3.07 o 
  -2 -10   6       81.95       91.53      4.50 o 
  -1 -10   6       32.71       36.87      3.38 o 
   0 -10   6       18.77       21.86      4.39 o 
   1 -10   6       79.75       81.46      6.58 o 
   2 -10   6        0.60        0.35      3.69 o 
   3 -10   6       10.97       12.29      4.65 o 
   4 -10   6        4.27        2.11      4.04 o 
  -7  -9   6        0.07       -2.12      2.81 o 
  -6  -9   6       10.57        8.16      4.21 o 
  -5  -9   6        0.08        3.60      3.25 o 
  -4  -9   6        9.61       14.92      4.13 o 
  -3  -9   6       20.29       29.14      4.74 o 
  -2  -9   6       32.52       31.33      3.34 o 
  -1  -9   6       65.24       67.07      3.79 o 
   0  -9   6        0.54        0.00      1.74 o 
   1  -9   6       47.47       46.96      5.53 o 
   2  -9   6        1.40        0.44      2.98 o 
   3  -9   6       26.42       33.71      5.44 o 
   4  -9   6        2.85        0.53      3.69 o 
   5  -9   6        0.00        2.28      4.39 o 
  -7  -8   6        4.31        1.30      2.72 o 
  -6  -8   6        5.17        7.90      4.30 o 
  -5  -8   6        5.75        3.51      3.25 o 
  -4  -8   6        8.32        6.50      3.51 o 
  -3  -8   6        1.21        1.05      2.63 o 
  -2  -8   6       47.76       49.59      3.35 o 
  -1  -8   6        0.14       -0.18      1.49 o 
   0  -8   6       67.63       69.94      3.59 o 
   1  -8   6      111.11       99.88      9.61 o 
   2  -8   6       19.50       25.11      4.39 o 
   3  -8   6       75.28       76.55      6.50 o 
   4  -8   6        0.19       -2.81      2.98 o 
   5  -8   6        3.42        3.51      4.04 o 
   6  -8   6        0.42        1.49      4.48 o 
  -8  -7   6        0.18       -3.51      4.74 o 
  -7  -7   6        0.17       -1.98      2.67 o 
  -6  -7   6        0.96        5.00      3.77 o 
  -5  -7   6       31.57       29.85      5.00 o 
  -4  -7   6       68.47       73.39      5.97 o 
  -3  -7   6       10.61       10.53      3.34 o 
  -2  -7   6       14.21       14.28      2.09 o 
  -1  -7   6       26.18       24.57      2.41 o 
   0  -7   6       33.66       38.14      2.70 o 
   1  -7   6        0.33        0.47      1.54 o 
   2  -7   6        3.62        3.60      3.16 o 
   3  -7   6       14.55        8.52      3.77 o 
   4  -7   6        4.76        4.48      3.86 o 
   5  -7   6        8.45       12.47      4.65 o 
   6  -7   6       15.94       24.05      5.62 o 
  -8  -6   6        0.87       -0.67      3.07 o 
  -7  -6   6        3.20        0.38      2.63 o 
  -6  -6   6        0.25        2.28      3.25 o 
  -5  -6   6        9.49        5.88      3.25 o 
  -4  -6   6        3.12        2.98      2.90 o 
  -3  -6   6       35.83       35.11      4.48 o 
  -2  -6   6       17.87       24.13      2.23 o 
  -1  -6   6        2.95       -0.27      3.77 o 
   0  -6   6       19.71       19.17      2.17 o 
   1  -6   6        8.18       11.66      1.95 o 
   2  -6   6       26.29       35.32      3.47 o 
   3  -6   6       42.75       46.35      5.35 o 
   4  -6   6      164.27      174.34      9.39 o 
   5  -6   6        8.85       10.36      4.21 o 
   6  -6   6        1.31        1.49      4.48 o 
  -8  -5   6        7.89        8.12      3.41 o 
  -7  -5   6        8.34        6.62      2.69 o 
  -6  -5   6       22.53       30.90      5.09 o 
  -5  -5   6        0.00        0.18      2.81 o 
  -4  -5   6        0.03        0.79      2.46 o 
  -3  -5   6        0.15        0.97      2.28 o 
  -2  -5   6        2.25        0.40      1.26 o 
  -1  -5   6        6.21        5.33      1.47 o 
   0  -5   6       45.19       48.91      2.67 o 
   1  -5   6      110.47      123.32      4.15 o 
   2  -5   6       20.33       17.42      2.00 o 
   3  -5   6       48.88       41.70      4.74 o 
   4  -5   6      191.18      170.30      8.87 o 
   5  -5   6        3.75        4.56      3.69 o 
   6  -5   6       26.89       21.60      5.09 o 
   7  -5   6        0.22        1.49      4.21 o 
  -8  -4   6       11.18        4.78      3.05 o 
  -7  -4   6        3.30        0.44      2.42 o 
  -6  -4   6        0.66       -0.95      2.08 o 
  -5  -4   6        6.66       -0.35      3.07 o 
  -4  -4   6        0.33        0.97      2.46 o 
  -3  -4   6       63.17       59.52      4.83 o 
  -2  -4   6      232.09      231.61     14.70 o 
  -1  -4   6       26.35       27.19      5.93 o 
   0  -4   6      741.02      739.90     14.02 o 
   1  -4   6      212.09      225.27      5.74 o 
   2  -4   6       37.78       32.27      4.74 o 
   3  -4   6      222.19      219.31      5.88 o 
   4  -4   6       94.10       97.62      6.58 o 
   5  -4   6      416.30      448.64     11.58 o 
   6  -4   6       41.11       49.26      4.50 o 
   7  -4   6        0.01        0.39      2.95 o 
  -8  -3   6        0.78        0.44      4.30 o 
  -7  -3   6        2.22        1.42      2.48 o 
  -6  -3   6        7.91        2.55      2.17 o 
  -5  -3   6       29.05       32.30      4.65 o 
  -4  -3   6       43.25       44.77      4.83 o 
  -3  -3   6       11.95        9.39      2.72 o 
  -2  -3   6      811.52      858.56     15.39 o 
  -1  -3   6     3461.76     3544.89     57.95 o 
   0  -3   6      170.95      169.35      5.27 o 
   1  -3   6      182.48      204.21      6.58 o 
   2  -3   6        2.41        0.95      1.14 o 
   3  -3   6      164.13      167.80      4.91 o 
   4  -3   6        3.26        2.26      1.62 o 
   5  -3   6      297.30      301.82      8.84 o 
   6  -3   6        1.02       -0.41      2.22 o 
   7  -3   6        3.97        4.34      2.89 o 
   8  -3   6        9.63       14.90      4.03 o 
  -8  -2   6        0.02       -4.04      4.04 o 
  -7  -2   6        9.92       12.34      3.16 o 
  -6  -2   6      128.25      125.56      5.62 o 
  -5  -2   6      210.21      199.76      6.55 o 
  -4  -2   6       21.05       19.05      3.69 o 
  -3  -2   6       32.46       37.13      4.04 o 
  -2  -2   6     1529.54     1596.19     39.77 o 
  -1  -2   6       38.09       49.95      3.86 o 
   0  -2   6      259.85      238.07      8.08 o 
   1  -2   6       88.20       91.74      4.39 o 
   2  -2   6      247.13      240.60      5.85 o 
   3  -2   6      314.84      305.57      7.21 o 
   4  -2   6       51.81       56.98      2.95 o 
   5  -2   6      214.59      209.41      6.83 o 
   6  -2   6        0.19        0.61      2.00 o 
   7  -2   6        0.63        1.49      2.49 o 
   8  -2   6        3.38        4.74      3.46 o 
  -8  -1   6        0.02       -0.70      4.30 o 
  -7  -1   6       26.76       28.35      5.88 o 
  -6  -1   6        1.46        0.21      3.12 o 
  -5  -1   6       48.75       47.06      3.46 o 
  -4  -1   6        2.84       -1.58      2.02 o 
  -3  -1   6       34.99       37.05      4.13 o 
  -2  -1   6        3.69        2.90      2.11 o 
  -1  -1   6       77.01       79.53      4.39 o 
   0  -1   6       21.07       18.87      2.46 o 
   1  -1   6       24.62       22.39      2.55 o 
   2  -1   6      290.03      316.81      9.83 o 
   3  -1   6      975.31     1089.50     27.56 o 
   4  -1   6       89.83       98.80      3.13 o 
   5  -1   6        0.56       -0.01      1.28 o 
   6  -1   6       11.23       13.22      4.65 o 
   7  -1   6       10.16        4.10      3.16 o 
   8  -1   6        3.11        0.88      4.39 o 
  -7   0   6        4.21        1.49      3.69 o 
  -6   0   6        0.61        2.06      2.15 o 
  -5   0   6        0.91       -0.75      1.81 o 
  -4   0   6        0.18       -1.66      2.37 o 
  -3   0   6      127.01      134.52      4.04 o 
  -2   0   6     6247.15     6496.02    104.29 o 
  -1   0   6      286.51      267.92      8.78 o 
   0   0   6      110.30      103.06      4.65 o 
   1   0   6      357.24      360.44     10.71 o 
   2   0   6     1847.24     1895.62     45.47 o 
   3   0   6      362.17      364.31     11.24 o 
   4   0   6        0.00       -1.06      1.06 o 
   5   0   6      107.14      110.58      3.60 o 
   6   0   6        2.40        2.50      1.54 o 
   7   0   6        0.00       -0.35      2.11 o 
   8   0   6        0.25        6.93      4.48 o 
  -7   1   6       19.18       11.68      4.92 o 
  -6   1   6        0.15       -1.23      3.34 o 
  -5   1   6        1.40        1.38      1.89 o 
  -4   1   6        0.93        1.67      1.55 o 
  -3   1   6      486.29      512.36     10.14 o 
  -2   1   6      482.56      511.68     10.00 o 
  -1   1   6        5.18        3.89      1.40 o 
   0   1   6      191.34      166.31     15.23 o 
   1   1   6      944.53      824.65     21.24 o 
   2   1   6     1096.24     1144.10     28.71 o 
   3   1   6       32.68       33.62      3.07 o 
   4   1   6        7.47        7.66      1.60 o 
   5   1   6       13.23       15.68      3.12 o 
   6   1   6        2.09       -0.31      1.43 o 
   7   1   6       15.78       10.77      2.73 o 
   8   1   6       11.98        6.41      4.21 o 
  -7   2   6        0.44        1.49      4.21 o 
  -6   2   6        2.02        5.97      3.95 o 
  -5   2   6       52.09       58.03      5.71 o 
  -4   2   6       40.55       44.14      2.95 o 
  -3   2   6       86.01       91.95      3.65 o 
  -2   2   6       14.10       22.20      1.87 o 
  -1   2   6      241.14      251.46     11.46 o 
   0   2   6        1.91        3.36      1.14 o 
   1   2   6      978.82      925.77     16.63 o 
   2   2   6      271.52      275.56      9.13 o 
   3   2   6      727.35      774.79     20.98 o 
   4   2   6       86.89       92.05      3.95 o 
   5   2   6       35.36       40.38      2.75 o 
   6   2   6      115.56       93.31      8.12 o 
   7   2   6        5.02        2.69      1.81 o 
   8   2   6        2.43       -1.67      3.69 o 
  -7   3   6        0.10       -2.63      3.86 o 
  -6   3   6        1.88       -3.25      3.25 o 
  -5   3   6        7.96        5.44      3.42 o 
  -4   3   6       57.39       56.06      3.37 o 
  -3   3   6        1.54        2.38      1.20 o 
  -2   3   6      414.59      405.20      7.07 o 
  -1   3   6      183.07      162.83      6.50 o 
   0   3   6        6.41        5.70      1.89 o 
   1   3   6     4212.65     4755.92     77.15 o 
   3   3   6       21.49       32.57      3.25 o 
   4   3   6       10.09        7.73      2.55 o 
   5   3   6        2.86        1.73      1.47 o 
   6   3   6        0.46       -1.57      1.57 o 
   7   3   6       12.08        2.43      2.17 o 
   8   3   6        1.07       -0.32      2.54 o 
  -7   4   6        0.03        4.65      5.09 o 
  -6   4   6        0.50       -1.23      3.51 o 
  -5   4   6       94.31       78.30      6.67 o 
  -4   4   6       15.89       12.68      2.44 o 
  -3   4   6        3.55        3.30      1.25 o 
  -2   4   6       97.70       93.23      5.20 o 
  -1   4   6       84.43       73.63      2.43 o 
   0   4   6     1401.59     1445.81     25.55 o 
   1   4   6      306.18      340.08      7.60 o 
   2   4   6       92.83      103.59      3.69 o 
   3   4   6        7.55        1.67      1.76 o 
   4   4   6      189.05      175.31      8.08 o 
   5   4   6      355.37      334.11     14.27 o 
   6   4   6        6.16        4.12      1.96 o 
   7   4   6        1.96        0.15      2.17 o 
   8   4   6        0.58        3.60      3.95 o 
  -6   5   6        5.81        2.19      4.04 o 
  -5   5   6       15.89       15.45      4.39 o 
  -4   5   6       42.24       46.41      3.75 o 
  -3   5   6      153.25      133.48      5.66 o 
  -2   5   6       29.33       36.45      2.73 o 
  -1   5   6       26.31       28.34      2.95 o 
   0   5   6       14.56       16.30      1.31 o 
   1   5   6        2.88        1.95      0.79 o 
   2   5   6      109.40      102.55      3.78 o 
   3   5   6       30.57       35.49      2.69 o 
   4   5   6        2.18        2.63      2.28 o 
   5   5   6      390.29      385.68      8.77 o 
   6   5   6       12.42        8.52      3.42 o 
   7   5   6       30.00       30.20      5.53 o 
   8   5   6        3.93        3.25      3.95 o 
   9   5   6        0.28        2.81      4.83 o 
  -6   6   6        1.34        6.76      4.65 o 
  -5   6   6        2.62        4.04      3.95 o 
  -4   6   6       68.99       61.60      5.22 o 
  -3   6   6        4.84        3.41      2.08 o 
  -2   6   6        3.58        1.60      1.52 o 
  -1   6   6      170.49      168.41      3.99 o 
   0   6   6     1192.38     1171.41     16.93 o 
   1   6   6       77.07       72.15      2.15 o 
   2   6   6        5.05        2.63      1.37 o 
   3   6   6        8.29        5.74      1.64 o 
   4   6   6      871.98      818.77     24.05 o 
   5   6   6     1203.97     1117.67     31.69 o 
   6   6   6       94.05       93.75      7.02 o 
   7   6   6       18.79       18.79      4.74 o 
   8   6   6        2.74       -2.37      3.69 o 
   9   6   6       42.18       46.96      7.37 o 
  -5   7   6        1.37        0.26      3.86 o 
  -4   7   6       24.34       27.70      5.75 o 
  -3   7   6        0.23       -0.64      1.85 o 
  -2   7   6       10.34       10.36      4.35 o 
  -1   7   6      308.09      300.11      6.00 o 
   0   7   6       85.40       95.44      2.94 o 
   1   7   6        0.20        2.77      2.02 o 
   2   7   6       68.00       73.65      3.51 o 
   3   7   6       29.89       24.18      2.60 o 
   4   7   6     1265.12     1236.98     23.54 o 
   5   7   6       22.50       11.24      4.21 o 
   6   7   6       47.58       45.12      6.50 o 
   7   7   6        1.50       -2.46      3.25 o 
   8   7   6       10.10        9.48      4.39 o 
  -5   8   6       15.77       21.86      5.35 o 
  -4   8   6        3.80        2.71      2.68 o 
  -3   8   6        8.16        9.15      2.58 o 
  -2   8   6       49.62       55.87      3.99 o 
  -1   8   6        4.80        8.41      2.17 o 
   0   8   6      399.42      371.68      6.96 o 
   1   8   6       19.21       14.39      2.20 o 
   2   8   6       45.18       44.21      3.34 o 
   3   8   6        0.85       -1.52      1.52 o 
   4   8   6      216.28      201.91      6.63 o 
   5   8   6       62.36       50.48      6.14 o 
   6   8   6        1.77       -2.46      3.25 o 
   7   8   6        8.84       11.59      4.48 o 
   8   8   6        6.07        8.52      4.48 o 
  -4   9   6        6.73        2.02      2.79 o 
  -3   9   6        0.18       -1.19      2.23 o 
  -2   9   6       37.49       37.64      4.30 o 
  -1   9   6       12.33       20.54      4.39 o 
   0   9   6       47.99       47.92      3.18 o 
   1   9   6        9.80        6.57      2.04 o 
   2   9   6       89.04       83.00      4.21 o 
   3   9   6        2.02        0.90      1.67 o 
   4   9   6       67.66       81.36      4.44 o 
   5   9   6       43.43       48.48      4.52 o 
   6   9   6        4.36        2.11      3.51 o 
   7   9   6       21.23       20.98      5.44 o 
   8   9   6        4.08        4.30      4.30 o 
  -4  10   6        0.17        1.26      2.87 o 
  -3  10   6       21.42       19.84      5.18 o 
  -2  10   6       11.38       10.89      4.39 o 
  -1  10   6        5.18        3.77      3.25 o 
   0  10   6       40.21       43.45      5.62 o 
   1  10   6        0.92       -0.22      1.66 o 
   2  10   6        8.49        8.32      2.30 o 
   3  10   6        2.45        2.26      2.24 o 
   4  10   6       74.40       63.24      3.99 o 
   5  10   6        3.42        4.15      2.19 o 
   6  10   6        2.14       -1.23      3.42 o 
   7  10   6        0.32        3.42      4.30 o 
   8  10   6       12.40       22.12      5.88 o 
  -3  11   6        0.18       -3.42      3.60 o 
  -2  11   6       45.73       47.40      6.58 o 
  -1  11   6        4.87        2.11      3.42 o 
   0  11   6        0.23       -1.05      3.07 o 
   1  11   6       92.39       85.00      5.35 o 
   2  11   6       23.32       21.18      3.01 o 
   3  11   6        3.48        1.58      2.14 o 
   4  11   6        2.45        0.10      2.05 o 
   5  11   6        0.47        1.10      2.85 o 
   6  11   6        2.12       -3.25      3.25 o 
   7  11   6        1.18        1.67      4.21 o 
  -2  12   6        6.93        5.79      4.65 o 
  -1  12   6        2.84        3.86      3.95 o 
   0  12   6        5.14        2.28      3.69 o 
   1  12   6        6.95        8.16      3.86 o 
   2  12   6        1.95       -1.45      2.23 o 
   3  12   6        0.39       -0.67      2.19 o 
   4  12   6       39.67       35.60      3.85 o 
   5  12   6        4.87        6.03      2.77 o 
   6  12   6        8.93        9.51      4.39 o 
   7  12   6       11.04        8.60      5.00 o 
  -1  13   6        2.37       -3.69      3.69 o 
   0  13   6        0.56       -3.42      3.42 o 
   1  13   6       18.22       25.90      5.71 o 
   2  13   6        2.40       -3.42      3.51 o 
   3  13   6        1.43       -2.61      2.90 o 
   4  13   6        0.41       -2.33      2.33 o 
   5  13   6        4.60        3.91      3.01 o 
   6  13   6       50.80       78.22      5.58 o 
   0  14   6       35.67       38.89      6.76 o 
   1  14   6       19.17       14.66      5.09 o 
   2  14   6        0.18        4.04      3.69 o 
   3  14   6        0.02        2.98      4.21 o 
   4  14   6        0.02        4.04      3.05 o 
   5  14   6        3.55        3.76      3.24 o 
   3  15   6        2.09        7.55      4.83 o 
  -1 -14   7        0.11       -3.42      4.30 o 
  -4 -13   7        2.06        2.19      4.30 o 
  -3 -13   7        2.58        2.90      4.13 o 
  -1 -13   7        2.35        1.58      3.77 o 
   0 -13   7        1.20       -3.51      3.51 o 
   1 -13   7        2.43        2.63      4.48 o 
  -5 -12   7        0.15        0.61      3.86 o 
  -4 -12   7       10.44       10.89      4.83 o 
  -3 -12   7        0.58       -1.93      3.51 o 
  -2 -12   7        2.35       -2.45      2.45 o 
  -1 -12   7        1.01       -3.16      3.16 o 
   0 -12   7        1.84        2.46      3.42 o 
   1 -12   7        5.61        0.88      3.86 o 
   2 -12   7        5.94        8.60      4.65 o 
  -6 -11   7        2.79        3.86      4.48 o 
  -5 -11   7        0.09       -0.88      3.51 o 
  -4 -11   7        0.07        0.53      3.77 o 
  -3 -11   7       93.04      112.36      8.16 o 
  -2 -11   7       17.08       19.42      3.47 o 
  -1 -11   7        5.59        4.59      3.42 o 
   0 -11   7        1.07       -0.88      2.90 o 
   1 -11   7        2.63        0.53      3.34 o 
   2 -11   7        1.51        0.26      3.60 o 
   3 -11   7        0.21       -0.18      3.86 o 
  -6 -10   7        3.79        4.30      4.56 o 
  -5 -10   7        0.57       -2.90      2.90 o 
  -4 -10   7       18.66       21.68      4.83 o 
  -3 -10   7        4.55        6.67      3.77 o 
  -2 -10   7      125.26      128.74      5.36 o 
  -1 -10   7        0.22       -0.07      1.80 o 
   0 -10   7        1.38       -2.55      2.55 o 
   1 -10   7       20.17       19.31      4.48 o 
   2 -10   7        4.49        1.49      3.34 o 
   3 -10   7        4.46        1.32      3.69 o 
   4 -10   7        0.37        1.49      4.13 o 
  -7  -9   7        6.70        3.69      4.48 o 
  -6  -9   7        3.17        6.50      4.56 o 
  -5  -9   7       18.24       20.37      5.09 o 
  -4  -9   7        0.15       -1.49      3.07 o 
  -3  -9   7        3.63        3.34      3.07 o 
  -2  -9   7       19.16       18.82      2.63 o 
  -1  -9   7      153.34      161.08      5.71 o 
   0  -9   7        6.68       12.93      5.53 o 
   1  -9   7        5.92        8.08      3.25 o 
   2  -9   7        7.52        4.30      3.51 o 
   3  -9   7        0.33       -2.81      2.81 o 
   4  -9   7        2.95        3.42      3.69 o 
   5  -9   7        1.38        2.98      4.13 o 
  -7  -8   7        1.31        1.72      2.82 o 
  -6  -8   7        3.68        4.04      3.86 o 
  -5  -8   7        3.94       -0.09      3.16 o 
  -4  -8   7        0.53       -0.70      2.81 o 
  -3  -8   7       15.62       19.84      4.30 o 
  -2  -8   7       64.61       58.99      3.43 o 
  -1  -8   7       20.15       15.11      2.29 o 
   0  -8   7       30.82       38.02      3.13 o 
   1  -8   7       37.54       41.90      3.18 o 
   2  -8   7       31.73       33.62      5.00 o 
   3  -8   7       36.90       36.52      5.53 o 
   4  -8   7        0.51        1.05      3.77 o 
   5  -8   7        5.39       -0.44      3.86 o 
  -7  -7   7        0.78       -1.48      2.58 o 
  -6  -7   7       15.49       10.18      4.65 o 
  -5  -7   7        0.42        2.81      3.42 o 
  -4  -7   7        0.06       -2.55      2.55 o 
  -3  -7   7        0.06       -2.37      2.46 o 
  -2  -7   7       42.51       47.35      3.51 o 
  -1  -7   7       12.10       11.30      2.19 o 
   0  -7   7        1.70        2.06      1.74 o 
   1  -7   7       53.49       49.60      4.70 o 
   2  -7   7        6.68        1.49      2.90 o 
   3  -7   7       67.75       59.69      5.88 o 
   4  -7   7        9.83        8.60      4.04 o 
   5  -7   7       71.03       74.79      7.11 o 
   6  -7   7        9.94       12.64      5.44 o 
  -7  -6   7        0.00       -0.47      2.62 o 
  -6  -6   7        3.59       -0.44      3.86 o 
  -5  -6   7        6.75       10.01      3.77 o 
  -4  -6   7      117.99      121.67      7.64 o 
  -3  -6   7       34.67       30.46      4.48 o 
  -2  -6   7       15.26       15.12      2.00 o 
  -1  -6   7       12.62       15.57      2.15 o 
   0  -6   7        0.05       -0.83      1.43 o 
   1  -6   7        5.37        8.24      3.86 o 
   2  -6   7        0.00       -0.60      1.58 o 
   3  -6   7        0.03       -1.67      2.90 o 
   4  -6   7       80.50       91.82      7.20 o 
   5  -6   7        6.51        2.46      3.69 o 
   6  -6   7        0.39        2.11      4.13 o 
  -7  -5   7        2.42        4.08      2.85 o 
  -6  -5   7        0.11       -2.37      3.42 o 
  -5  -5   7        9.57        9.04      3.42 o 
  -4  -5   7       83.72       79.88      6.23 o 
  -3  -5   7        4.70        6.50      2.90 o 
  -2  -5   7       74.76       74.44      3.10 o 
  -1  -5   7      871.02      871.01     16.43 o 
   0  -5   7       87.26       90.85      3.78 o 
   1  -5   7       48.53       55.06      2.98 o 
   2  -5   7        5.01        2.98      1.61 o 
   3  -5   7      344.27      335.01      8.24 o 
   4  -5   7       93.60      110.87      7.46 o 
   5  -5   7      139.40      122.99      8.16 o 
   6  -5   7       30.13       30.02      5.71 o 
   7  -5   7        8.14        2.98      5.27 o 
  -8  -4   7        0.00       -1.62      5.57 o 
  -7  -4   7        6.48        7.75      2.95 o 
  -6  -4   7        5.09        7.42      2.63 o 
  -5  -4   7        7.13        3.25      2.98 o 
  -4  -4   7       18.75       25.02      4.48 o 
  -3  -4   7        5.12        4.83      2.55 o 
  -2  -4   7      109.09      122.20      3.80 o 
  -1  -4   7        4.84        1.93      2.37 o 
   0  -4   7     1950.11     1972.81     33.76 o 
   1  -4   7       34.11       33.68      2.51 o 
   2  -4   7       49.54       53.14      4.48 o 
   3  -4   7       10.87       11.03      1.98 o 
   4  -4   7       31.37       31.34      4.74 o 
   5  -4   7        0.12        2.19      3.25 o 
   6  -4   7        0.10        0.79      3.42 o 
   7  -4   7        0.56       -3.77      4.04 o 
  -8  -3   7        2.67       -1.40      3.95 o 
  -7  -3   7        5.33        7.92      2.85 o 
  -6  -3   7       72.17       80.25      4.78 o 
  -5  -3   7       47.30       52.85      5.97 o 
  -4  -3   7       47.17       55.83      5.35 o 
  -3  -3   7       11.06        9.74      3.07 o 
  -2  -3   7       27.60       32.87      2.04 o 
  -1  -3   7     2815.33     2740.19     65.53 o 
   0  -3   7      691.75      698.02     13.33 o 
   1  -3   7      253.38      237.25      7.15 o 
   2  -3   7       40.75       38.88      2.45 o 
   3  -3   7      163.73      148.56      4.77 o 
   4  -3   7       32.21       34.41      4.83 o 
   5  -3   7        8.15        2.98      2.98 o 
   6  -3   7        4.19        2.46      3.07 o 
   7  -3   7        5.19        6.41      4.04 o 
  -7  -2   7       63.92       55.22      9.79 o 
  -6  -2   7       10.58       11.37      3.29 o 
  -5  -2   7       30.48       33.01      4.65 o 
  -4  -2   7       65.29       60.04      5.00 o 
  -3  -2   7       74.33       68.91      5.09 o 
  -2  -2   7      831.99      914.28     24.93 o 
  -1  -2   7      116.35      101.22      5.35 o 
   0  -2   7      139.57      137.47      5.97 o 
   1  -2   7        1.17        3.34      1.93 o 
   2  -2   7       95.73       93.32      4.83 o 
   3  -2   7        7.50        8.65      3.29 o 
   4  -2   7      311.44      307.91      7.81 o 
   5  -2   7      149.96      143.57      5.20 o 
   6  -2   7        6.22        9.25      2.59 o 
   7  -2   7       13.22       16.26      3.32 o 
   8  -2   7        1.14       -4.56      4.56 o 
  -7  -1   7        0.74        7.11      4.48 o 
  -6  -1   7        4.16       -0.47      2.16 o 
  -5  -1   7       35.49       38.49      3.57 o 
  -4  -1   7        2.72        0.88      2.28 o 
  -3  -1   7       25.11       27.39      3.95 o 
  -2  -1   7       16.66       18.87      3.42 o 
  -1  -1   7        6.61        7.81      2.28 o 
   0  -1   7      223.26      214.11      7.73 o 
   1  -1   7       75.13       81.03      4.30 o 
   2  -1   7      214.83      200.68      7.37 o 
   3  -1   7      531.66      569.28     16.15 o 
   4  -1   7      191.32      204.64      8.30 o 
   5  -1   7       77.90       69.78      3.77 o 
   6  -1   7        3.00        3.08      2.46 o 
   7  -1   7        0.51        0.86      2.39 o 
   8  -1   7        3.21       -2.89      2.89 o 
  -7   0   7        0.31       -3.51      3.86 o 
  -6   0   7       24.33       20.10      4.65 o 
  -5   0   7        1.02       -1.73      1.76 o 
  -4   0   7       11.76       12.55      2.98 o 
  -3   0   7       51.71       53.22      2.47 o 
  -2   0   7      356.92      374.05     12.20 o 
  -1   0   7        6.42        5.97      2.02 o 
   0   0   7      592.03      530.57     15.01 o 
   1   0   7       45.34       44.51      3.34 o 
   2   0   7      113.68      127.73      5.71 o 
   3   0   7       41.59       40.82      3.34 o 
   4   0   7      296.12      291.45     10.18 o 
   5   0   7       47.15       39.50      4.04 o 
   6   0   7       17.01       23.98      2.57 o 
   7   0   7       58.79       68.80      4.43 o 
   8   0   7        2.49       -1.06      2.60 o 
  -7   1   7       14.27       19.58      5.71 o 
  -6   1   7        2.08        4.56      3.69 o 
  -5   1   7        0.02        0.79      1.82 o 
  -4   1   7        3.35        1.23      1.76 o 
  -3   1   7       10.84       12.85      2.55 o 
  -2   1   7      458.80      440.56     10.84 o 
  -1   1   7      136.05      161.99      4.40 o 
   0   1   7       44.04       43.72      3.34 o 
   1   1   7        1.30        0.70      1.32 o 
   2   1   7      285.70      269.67      9.13 o 
   3   1   7        0.06        0.35      1.49 o 
   4   1   7      188.45      204.98      8.43 o 
   5   1   7        1.83        1.76      2.37 o 
   6   1   7       14.52       12.37      2.13 o 
   7   1   7       28.83       31.26      3.29 o 
   8   1   7        8.55        7.11      4.56 o 
  -7   2   7        5.70       -1.23      4.30 o 
  -6   2   7        3.18        6.50      4.21 o 
  -5   2   7        1.10        1.67      3.16 o 
  -4   2   7        0.03       -1.51      1.51 o 
  -3   2   7      158.60      166.58      4.17 o 
  -2   2   7       32.19       43.74      2.45 o 
  -1   2   7       18.07       17.26      1.76 o 
   0   2   7      311.89      283.98      6.58 o 
   1   2   7       98.35       94.90      4.83 o 
   3   2   7       19.26       18.96      2.90 o 
   4   2   7       32.22       38.98      4.04 o 
   5   2   7       12.76        9.04      2.63 o 
   6   2   7        0.84        0.12      1.80 o 
   7   2   7        0.88       -1.62      1.62 o 
   8   2   7        0.01        0.70      3.60 o 
  -7   3   7       14.87       16.85      5.53 o 
  -6   3   7        0.33       -1.23      3.95 o 
  -5   3   7        0.41       -1.58      3.25 o 
  -4   3   7        4.43        2.37      2.90 o 
  -3   3   7       27.86       30.38      2.08 o 
  -2   3   7       29.19       33.15      2.00 o 
  -1   3   7        1.29       -0.27      1.15 o 
   0   3   7      284.35      269.07      6.39 o 
   1   3   7      122.31      116.38      3.85 o 
   2   3   7       76.03       80.41      4.65 o 
   3   3   7        9.03        7.99      2.19 o 
   4   3   7      383.15      344.64     12.11 o 
   5   3   7       32.03       30.81      4.21 o 
   6   3   7      233.14      192.33      6.26 o 
   7   3   7       17.58       21.79      7.68 o 
   8   3   7        1.79       -1.36      2.36 o 
  -6   4   7        1.47        0.88      4.04 o 
  -5   4   7       39.35       39.42      5.97 o 
  -4   4   7        0.08       -1.62      1.62 o 
  -3   4   7        7.28        6.63      1.50 o 
  -2   4   7        0.03       -0.06      1.06 o 
  -1   4   7        9.34        9.12      1.29 o 
   0   4   7      299.04      329.46      8.03 o 
   1   4   7      104.73      112.46      3.85 o 
   2   4   7      390.48      444.91      9.71 o 
   3   4   7       28.87       31.60      3.69 o 
   5   4   7        0.65        0.70      2.55 o 
   6   4   7      113.50      100.53      5.35 o 
   7   4   7        0.17        2.37      3.25 o 
  -6   5   7        0.54        0.09      3.86 o 
  -5   5   7        0.76        0.26      3.60 o 
  -4   5   7       16.27       13.87      2.76 o 
  -3   5   7        0.41       -1.62      1.62 o 
  -2   5   7       52.25       53.99      2.50 o 
  -1   5   7       16.77       17.26      1.59 o 
   0   5   7       38.19       39.10      2.60 o 
   1   5   7      101.31      109.02      3.94 o 
   2   5   7        0.11        0.59      1.17 o 
   3   5   7      184.02      155.94      5.12 o 
   4   5   7        4.62        8.78      2.98 o 
   5   5   7       60.76       51.79      5.35 o 
   6   5   7       52.90       48.98      6.06 o 
   7   5   7        1.66        2.72      3.60 o 
   8   5   7        0.12        0.97      3.86 o 
  -6   6   7        2.62        8.95      5.00 o 
  -5   6   7        7.81       11.06      4.65 o 
  -4   6   7        0.43        1.94      2.27 o 
  -3   6   7        8.11       12.41      4.48 o 
  -2   6   7       25.67       28.66      3.29 o 
  -1   6   7       24.51       25.26      2.00 o 
   0   6   7       84.40       81.10      3.91 o 
   1   6   7      286.93      288.32      5.37 o 
   2   6   7      501.55      474.87     10.58 o 
   3   6   7       50.12       51.86      3.13 o 
   4   6   7       32.53       37.05      4.74 o 
   5   6   7      628.95      641.97     20.98 o 
   6   6   7       16.65       12.90      4.30 o 
   7   6   7        1.87       -2.55      3.34 o 
   8   6   7        3.42       -2.90      3.42 o 
  -5   7   7        0.42       -1.23      3.95 o 
  -4   7   7       16.20       17.95      3.10 o 
  -3   7   7        2.66       -1.98      1.98 o 
  -2   7   7      104.58      120.42      5.00 o 
  -1   7   7      698.48      679.58     11.22 o 
   0   7   7       55.65       51.06      4.99 o 
   1   7   7       84.80       83.51      3.81 o 
   2   7   7        2.08        0.20      1.46 o 
   3   7   7       47.96       52.92      3.26 o 
   4   7   7      341.84      333.26      8.98 o 
   5   7   7      298.70      299.96     12.90 o 
   6   7   7        0.82        0.44      3.34 o 
   7   7   7        0.12       -1.76      3.16 o 
   8   7   7        0.03       -0.61      4.13 o 
  -5   8   7        0.69        1.05      4.56 o 
  -4   8   7        1.48       -0.63      2.51 o 
  -3   8   7        0.56       -0.35      2.11 o 
  -2   8   7        0.59       -0.57      1.89 o 
  -1   8   7        1.57       -0.42      3.42 o 
   0   8   7      107.42       96.77      6.28 o 
   1   8   7        7.12        4.92      1.87 o 
   2   8   7        0.73        2.63      1.67 o 
   3   8   7        1.36        0.01      1.52 o 
   4   8   7      448.06      469.93     11.60 o 
   5   8   7        2.93       -0.88      2.98 o 
   6   8   7        5.67        1.84      3.34 o 
   7   8   7        0.97        2.46      3.60 o 
   8   8   7        4.18       -2.63      3.86 o 
  -4   9   7        0.51       -0.68      2.58 o 
  -3   9   7       11.53        8.66      2.84 o 
  -2   9   7       62.19       66.12      4.27 o 
  -1   9   7       21.07       25.81      4.83 o 
   0   9   7        6.02        2.42      1.83 o 
   1   9   7        1.27        0.61      1.68 o 
   2   9   7        8.00        4.79      2.11 o 
   3   9   7       51.17       39.54      3.44 o 
   4   9   7      107.00      107.49      5.06 o 
   5   9   7        1.08        0.44      2.19 o 
   6   9   7       12.15        8.87      4.39 o 
   7   9   7        4.72        0.53      3.77 o 
   8   9   7      132.38      178.91     11.68 o 
  -4  10   7        0.41       -4.13      4.13 o 
  -3  10   7       23.88       24.84      5.71 o 
  -2  10   7        1.49        1.23      3.69 o 
  -1  10   7       23.06       25.55      5.00 o 
   0  10   7       24.75       25.46      4.92 o 
   1  10   7        5.68        6.34      2.33 o 
   2  10   7       76.84       65.16      4.03 o 
   3  10   7       46.92       37.95      3.66 o 
   4  10   7        9.66        9.43      3.60 o 
   5  10   7        1.80        4.31      2.41 o 
   6  10   7        9.45        7.02      4.04 o 
   7  10   7        2.17        3.95      4.04 o 
   8  10   7        0.23        1.67      4.04 o 
  -3  11   7       42.70       44.59      6.93 o 
  -2  11   7        0.26       -1.76      3.51 o 
  -1  11   7        0.50       -2.28      3.25 o 
   0  11   7        0.02       -1.76      3.16 o 
   1  11   7        1.17        0.53      3.07 o 
   2  11   7        0.66       -0.48      1.92 o 
   3  11   7        0.22       -1.42      2.14 o 
   4  11   7       28.50       26.13      3.50 o 
   5  11   7        2.36        4.22      2.76 o 
   6  11   7        2.89        1.32      3.60 o 
   7  11   7       12.72        8.08      4.83 o 
  -2  12   7        0.08        5.27      4.39 o 
  -1  12   7        0.53       -1.67      3.86 o 
   0  12   7       12.81        3.34      3.77 o 
   1  12   7       20.26       28.88      5.44 o 
   2  12   7       12.38       12.57      2.99 o 
   3  12   7       10.10        6.58      3.86 o 
   4  12   7        7.28        7.29      2.79 o 
   5  12   7       12.43       13.49      3.77 o 
   6  12   7        1.20        8.25      4.39 o 
   7  12   7       49.26       90.33      9.83 o 
  -1  13   7        0.65        0.44      4.30 o 
   0  13   7        0.14        0.53      3.69 o 
   1  13   7       20.65       44.24      6.41 o 
   2  13   7       16.90       12.47      4.56 o 
   3  13   7        3.24        0.75      2.64 o 
   4  13   7        6.22        7.75      3.10 o 
   5  13   7        1.89        3.88      3.01 o 
   6  13   7        5.74        7.30      3.31 o 
   0  14   7       11.57        6.76      4.74 o 
   1  14   7        9.15        9.04      5.00 o 
   2  14   7        0.00        0.61      4.21 o 
   3  14   7        1.12        4.13      3.86 o 
   4  14   7        0.01        0.69      3.07 o 
   5  14   7        4.15        7.52      4.83 o 
  -4 -13   8        6.25        4.39      4.30 o 
  -3 -13   8       14.75       27.74      6.23 o 
  -1 -13   8       18.28       25.90      5.97 o 
   0 -13   8        0.25       -1.84      3.95 o 
   1 -13   8        0.75        0.44      4.74 o 
  -5 -12   8        3.53        1.14      3.86 o 
  -4 -12   8       15.21       12.38      4.65 o 
  -3 -12   8        0.00        2.81      4.04 o 
  -2 -12   8        6.43        5.44      3.69 o 
  -1 -12   8        0.80        2.46      3.95 o 
   0 -12   8        0.00       -1.05      3.69 o 
   1 -12   8        0.64        4.83      4.74 o 
   2 -12   8        3.44        3.51      4.21 o 
  -6 -11   8        0.31       -3.34      4.21 o 
  -5 -11   8        0.97        2.98      3.95 o 
  -4 -11   8        9.86        9.57      4.48 o 
  -3 -11   8        5.94       10.62      4.30 o 
  -2 -11   8        7.51       12.47      4.30 o 
  -1 -11   8        0.04        1.57      2.68 o 
   0 -11   8       10.55       10.80      3.77 o 
   1 -11   8        3.29       -0.44      3.51 o 
   2 -11   8        1.42        2.02      3.95 o 
   3 -11   8        5.88        1.76      4.21 o 
  -6 -10   8        0.73        5.53      4.74 o 
  -5 -10   8        1.53        0.61      3.69 o 
  -4 -10   8        1.87        3.34      3.42 o 
  -3 -10   8        0.31        0.88      3.25 o 
  -2 -10   8        3.95        3.54      2.27 o 
  -1 -10   8        5.65        3.16      2.23 o 
   0 -10   8        0.59        1.21      2.55 o 
   1 -10   8        2.99        3.16      3.34 o 
   2 -10   8        9.17        9.92      4.04 o 
   3 -10   8        3.40        8.25      4.21 o 
   4 -10   8        5.01        1.40      4.21 o 
  -6  -9   8        2.97        5.71      4.56 o 
  -5  -9   8        3.28        0.61      3.51 o 
  -4  -9   8        1.01       -2.90      2.90 o 
  -3  -9   8       20.41       30.02      5.27 o 
  -2  -9   8      111.47      116.23      4.92 o 
  -1  -9   8        3.56        4.67      2.23 o 
   0  -9   8        7.96        8.63      2.23 o 
   1  -9   8       26.11       30.02      4.92 o 
   2  -9   8        5.56        4.21      3.51 o 
   3  -9   8        0.30       -2.19      3.07 o 
   4  -9   8        4.95        8.08      4.30 o 
   5  -9   8        0.17       -2.28      4.30 o 
  -7  -8   8        0.39        7.11      4.83 o 
  -6  -8   8        0.02       -1.84      3.60 o 
  -5  -8   8        3.52        0.53      3.60 o 
  -4  -8   8        4.54       -0.09      2.90 o 
  -3  -8   8        8.69       10.89      3.77 o 
  -2  -8   8       37.33       40.39      3.17 o 
  -1  -8   8       69.68       75.28      3.97 o 
   0  -8   8        0.55       -1.15      2.55 o 
   1  -8   8       18.31       15.01      2.54 o 
   2  -8   8       10.89        2.11      3.25 o 
   3  -8   8       10.74       10.62      4.21 o 
   4  -8   8        0.87        1.32      3.95 o 
   5  -8   8        0.10       -2.11      4.30 o 
  -7  -7   8        0.05       -1.04      3.34 o 
  -6  -7   8        0.09       -3.25      3.60 o 
  -5  -7   8        1.28        0.35      3.34 o 
  -4  -7   8        7.31       -0.09      2.72 o 
  -3  -7   8        0.02        2.90      2.98 o 
  -2  -7   8      108.93      107.00      4.28 o 
  -1  -7   8      136.43      146.09      5.19 o 
   0  -7   8       29.62       26.24      2.76 o 
   1  -7   8      107.39      110.71      4.72 o 
   2  -7   8        5.81        0.53      3.16 o 
   3  -7   8       35.54       36.69      5.44 o 
   4  -7   8       11.96        4.56      3.51 o 
   5  -7   8        0.14        6.32      4.39 o 
   6  -7   8        1.92        2.72      4.92 o 
  -7  -6   8        0.12       -0.83      2.90 o 
  -6  -6   8        0.01       -3.07      3.25 o 
  -5  -6   8        7.99        7.02      3.95 o 
  -4  -6   8       13.45       14.31      4.04 o 
  -3  -6   8       31.44       32.57      4.74 o 
  -2  -6   8        5.96        4.02      1.75 o 
  -1  -6   8      105.86      110.16      4.41 o 
   0  -6   8        1.13        1.92      1.55 o 
   1  -6   8       10.51        8.29      2.11 o 
   2  -6   8       45.09       39.74      3.16 o 
   3  -6   8       22.63       15.01      4.04 o 
   4  -6   8       14.23       18.43      4.56 o 
   5  -6   8       18.47       25.81      5.53 o 
   6  -6   8        8.86        4.21      4.39 o 
  -7  -5   8        0.02       -2.29      2.74 o 
  -6  -5   8       13.87        8.16      3.86 o 
  -5  -5   8       21.79       21.07      4.48 o 
  -4  -5   8       39.18       48.63      5.62 o 
  -3  -5   8       14.53       12.47      3.51 o 
  -2  -5   8       14.50       14.54      1.96 o 
  -1  -5   8       13.68       13.81      4.70 o 
   0  -5   8      135.45      141.60      4.73 o 
   1  -5   8       15.24       15.19      3.25 o 
   2  -5   8        2.38       -0.04      1.55 o 
   3  -5   8      272.69      262.16      7.29 o 
   4  -5   8       89.86       97.44      7.11 o 
   5  -5   8       84.42       87.61      7.46 o 
   6  -5   8        1.17        1.76      3.95 o 
   7  -5   8        9.87       21.24      5.53 o 
  -7  -4   8       23.46       19.17      3.57 o 
  -6  -4   8       24.54       22.65      5.00 o 
  -5  -4   8        2.56        6.50      3.34 o 
  -4  -4   8       34.34       30.20      4.83 o 
  -3  -4   8       25.06       30.29      4.48 o 
  -2  -4   8       42.60       42.18      3.16 o 
  -1  -4   8        6.13        8.30      2.02 o 
   0  -4   8     1185.19     1189.91     21.66 o 
   1  -4   8       18.66       18.22      2.11 o 
   2  -4   8       10.32       13.59      3.16 o 
   3  -4   8      111.33      104.56      5.57 o 
   4  -4   8      287.41      312.16     12.82 o 
   5  -4   8        0.36        3.60      3.51 o 
   6  -4   8        4.99        2.02      3.86 o 
   7  -4   8        5.32       -0.97      4.39 o 
  -7  -3   8        0.08       -0.30      3.29 o 
  -6  -3   8       56.39       66.75      6.58 o 
  -5  -3   8        9.32       14.31      4.21 o 
  -4  -3   8       12.68       19.66      4.13 o 
  -3  -3   8       20.42       17.91      3.60 o 
  -2  -3   8       26.55       28.47      4.21 o 
  -1  -3   8      175.54      164.38      4.81 o 
   0  -3   8      161.97      177.68      7.02 o 
   1  -3   8      192.18      182.34      5.28 o 
   2  -3   8       24.04       20.34      2.23 o 
   3  -3   8       18.17       17.70      2.25 o 
   4  -3   8        0.65        0.80      2.63 o 
   5  -3   8        1.64        2.90      3.16 o 
   6  -3   8        1.44        2.90      3.16 o 
   7  -3   8        7.29       15.19      5.27 o 
  -7  -2   8        7.50        3.11      2.85 o 
  -6  -2   8       17.71       22.47      3.41 o 
  -5  -2   8        4.09        4.39      2.98 o 
  -4  -2   8       12.46        9.83      3.34 o 
  -3  -2   8      243.07      248.17     10.18 o 
  -2  -2   8      303.96      281.44     10.71 o 
  -1  -2   8      133.81      126.23      6.32 o 
   0  -2   8        1.35        4.04      2.11 o 
   1  -2   8       10.64       10.18      2.28 o 
   2  -2   8      319.15      305.49     10.27 o 
   3  -2   8      188.75      190.28      6.67 o 
   4  -2   8     1084.37     1157.86     23.66 o 
   5  -2   8        0.63        2.78      2.28 o 
   6  -2   8        0.88        0.18      3.07 o 
   7  -2   8       57.59       79.88      7.29 o 
   8  -2   8        4.90       11.76      4.83 o 
  -7  -1   8       14.08       14.66      5.00 o 
  -6  -1   8       13.21       17.11      3.14 o 
  -5  -1   8       18.42       18.54      2.79 o 
  -4  -1   8        6.93        9.57      3.42 o 
  -3  -1   8       26.31       31.16      4.21 o 
  -2  -1   8       51.46       59.25      4.83 o 
  -1  -1   8      101.85       96.21      5.35 o 
   0  -1   8        2.45        2.11      1.84 o 
   1  -1   8        0.07       -0.61      1.76 o 
   2  -1   8      220.38      221.57      8.25 o 
   3  -1   8       41.07       53.37      3.95 o 
   4  -1   8      437.70      406.62     13.17 o 
   5  -1   8       31.19       36.28      3.21 o 
   6  -1   8        0.89       -2.72      2.72 o 
   7  -1   8        7.08       11.76      4.39 o 
   8  -1   8       29.77       32.92      6.23 o 
  -7   0   8        9.03        7.20      4.48 o 
  -6   0   8        0.15       -0.35      3.42 o 
  -5   0   8        8.12        8.26      2.37 o 
  -4   0   8        6.88        7.99      3.16 o 
  -3   0   8      101.83      111.05      6.50 o 
  -2   0   8        8.93       11.59      3.07 o 
  -1   0   8        2.61        5.44      2.28 o 
   0   0   8        0.83       -0.18      1.58 o 
   1   0   8      860.33      887.85     23.61 o 
   2   0   8       13.31       17.56      2.72 o 
   3   0   8      263.25      286.00     10.10 o 
   4   0   8        5.14        1.58      2.19 o 
   5   0   8        0.49        2.46      2.28 o 
   6   0   8       24.47       17.67      2.64 o 
   7   0   8        2.47        3.25      3.34 o 
   8   0   8        7.21        7.20      4.39 o 
  -7   1   8        0.47        0.61      3.95 o 
  -6   1   8        2.05       -1.14      3.34 o 
  -5   1   8        1.81        3.19      2.10 o 
  -4   1   8       34.93       43.32      3.35 o 
  -3   1   8      403.84      381.90      8.46 o 
  -2   1   8       84.48       91.12      5.49 o 
  -1   1   8        6.57        8.52      1.52 o 
   0   1   8        0.06       -1.40      1.40 o 
   1   1   8      980.80      983.36     25.72 o 
   2   1   8      163.66      176.10      7.20 o 
   3   1   8       71.71       70.58      4.56 o 
   4   1   8      245.73      235.35      9.39 o 
   5   1   8       22.60       15.45      3.42 o 
   6   1   8      153.97      144.23      7.90 o 
   7   1   8        8.80        7.42      2.94 o 
   8   1   8        1.89        1.76      3.77 o 
  -7   2   8        0.56        6.67      4.74 o 
  -6   2   8        1.05       -1.67      3.77 o 
  -5   2   8        6.45       11.24      4.13 o 
  -4   2   8       10.63        9.38      2.31 o 
  -3   2   8        1.00        1.06      1.24 o 
  -2   2   8      466.20      455.09     11.06 o 
  -1   2   8        0.33       -0.41      1.07 o 
   0   2   8      242.39      255.88      8.73 o 
   1   2   8      688.12      701.05     19.40 o 
   2   2   8      332.90      333.76     11.06 o 
   3   2   8       65.63       66.80      4.56 o 
   4   2   8       32.95       43.19      4.13 o 
   5   2   8       56.13       42.05      4.30 o 
   6   2   8       75.16       64.70      5.62 o 
   7   2   8       66.51       66.96      4.31 o 
   8   2   8        8.47       12.77      3.02 o 
  -6   3   8        0.96       -2.46      3.86 o 
  -5   3   8        7.49        3.51      4.04 o 
  -4   3   8      115.78      119.12      7.55 o 
  -3   3   8       20.95       19.09      2.02 o 
  -2   3   8        6.15        8.90      1.80 o 
  -1   3   8       21.15       26.22      2.81 o 
   0   3   8      181.67      183.03      5.18 o 
   1   3   8        5.88       12.25      2.63 o 
   2   3   8      689.74      708.25     19.93 o 
   3   3   8      126.58      144.05      6.93 o 
   4   3   8       15.16       11.32      2.90 o 
   5   3   8       16.39       12.82      3.25 o 
   6   3   8        2.81        3.86      3.16 o 
   7   3   8        5.54        5.79      3.51 o 
   8   3   8        1.66       -0.35      4.43 o 
  -6   4   8        0.16       -3.25      3.25 o 
  -5   4   8        3.17       -1.14      3.51 o 
  -4   4   8       31.33       37.75      5.53 o 
  -3   4   8        3.00        2.16      1.47 o 
  -2   4   8        9.40        8.14      1.50 o 
  -1   4   8        9.22       10.28      1.86 o 
   0   4   8       87.57       87.01      3.56 o 
   1   4   8       62.85       67.09      3.82 o 
   2   4   8       55.64       59.47      4.52 o 
   3   4   8        1.96        4.04      2.11 o 
   4   4   8     1164.24     1111.88     30.37 o 
   5   4   8       75.96       77.69      5.79 o 
   6   4   8       17.50       10.97      3.60 o 
   7   4   8       22.72       27.65      5.27 o 
   8   4   8        2.15        3.07      3.86 o 
  -6   5   8        6.97        5.97      4.65 o 
  -5   5   8       20.41       12.29      4.92 o 
  -4   5   8        5.09        5.97      3.95 o 
  -3   5   8        6.41        2.28      1.98 o 
  -2   5   8        0.43        0.23      1.32 o 
  -1   5   8       20.52       19.07      1.86 o 
   0   5   8        0.51       -0.92      0.98 o 
   1   5   8      143.86      158.53      5.03 o 
   2   5   8      113.94      121.34      6.19 o 
   3   5   8        5.53        7.46      2.81 o 
   4   5   8      430.86      432.25     15.01 o 
   5   5   8       34.79       42.84      5.27 o 
   6   5   8      222.54      184.44      9.92 o 
   8   5   8        0.33       -1.76      3.69 o 
  -5   6   8        1.06        0.44      3.86 o 
  -4   6   8        1.49        0.36      2.23 o 
  -3   6   8        0.73        2.75      2.24 o 
  -2   6   8       47.06       47.07      3.29 o 
  -1   6   8       27.08       32.45      2.30 o 
   0   6   8      859.33      835.11     12.95 o 
   1   6   8        3.12        3.13      1.09 o 
   2   6   8        5.57        2.89      1.51 o 
   3   6   8       66.58       67.13      3.66 o 
   4   6   8     1210.45     1154.72     32.04 o 
   5   6   8      343.03      336.13     13.78 o 
   6   6   8       13.39       15.63      4.13 o 
   7   6   8        6.25        5.88      3.95 o 
   8   6   8       15.28       19.75      5.35 o 
  -5   7   8        8.06       10.62      5.18 o 
  -4   7   8        2.78        4.10      2.63 o 
  -3   7   8        3.35        1.16      1.95 o 
  -2   7   8       42.46       43.88      3.69 o 
  -1   7   8     1395.95     1403.60     20.71 o 
   0   7   8       14.97       18.62      1.93 o 
   1   7   8       69.88       78.46      4.96 o 
   2   7   8       62.53       57.21      4.52 o 
   3   7   8      150.98      149.51      5.43 o 
   4   7   8      412.84      419.86     10.66 o 
   5   7   8      127.97      127.73      8.25 o 
   6   7   8       15.98       16.85      4.39 o 
   7   7   8       11.88       12.73      4.83 o 
   8   7   8       34.33       43.54      6.85 o 
  -4   8   8        1.45        4.79      2.85 o 
  -3   8   8        0.91       -1.24      2.27 o 
  -2   8   8      151.33      151.77      5.83 o 
  -1   8   8       29.62       32.76      3.21 o 
   0   8   8        1.96       -0.44      2.37 o 
   1   8   8        5.12        3.64      1.76 o 
   2   8   8       54.01       46.83      3.46 o 
   3   8   8      595.33      555.33     12.82 o 
   4   8   8      221.56      205.45      7.01 o 
   5   8   8        0.38       -1.40      2.55 o 
   6   8   8        0.08       -0.18      3.25 o 
   7   8   8       12.27       13.87      4.56 o 
   8   8   8        0.09        4.92      4.83 o 
  -4   9   8        0.93        3.63      3.13 o 
  -3   9   8       63.49       70.56      4.83 o 
  -2   9   8        0.62        3.16      3.69 o 
  -1   9   8       10.11        7.29      3.77 o 
   0   9   8        0.45       -1.60      1.85 o 
   1   9   8        2.73        2.60      2.02 o 
   2   9   8        3.51        0.09      1.83 o 
   3   9   8       86.68       63.06      4.21 o 
   4   9   8       69.43       78.66      4.62 o 
   5   9   8        4.38        1.93      3.07 o 
   6   9   8        0.04       -1.14      3.34 o 
   7   9   8        5.27        9.31      4.65 o 
   8   9   8       11.85       14.48      5.35 o 
  -3  10   8        6.94        7.55      4.48 o 
  -2  10   8       55.03       69.88      7.73 o 
  -1  10   8        4.08        5.44      3.60 o 
   0  10   8        3.65        4.65      3.25 o 
   1  10   8       52.31       54.84      3.75 o 
   2  10   8       61.08       43.39      3.88 o 
   3  10   8      182.53      159.11      6.23 o 
   4  10   8       28.28       32.06      4.48 o 
   5  10   8       40.85       54.88      4.59 o 
   6  10   8        2.21       -2.02      3.51 o 
   7  10   8        8.61       16.59      5.62 o 
  -3  11   8        3.73        5.88      4.83 o 
  -2  11   8        0.23       -0.79      3.51 o 
  -1  11   8        0.10       -2.02      3.25 o 
   0  11   8        9.18       11.32      4.13 o 
   1  11   8       18.12       13.17      4.30 o 
   2  11   8        3.79        1.27      2.26 o 
   3  11   8        8.65        1.99      2.38 o 
   4  11   8        8.54       10.53      2.85 o 
   5  11   8       10.40        9.48      2.88 o 
   6  11   8        0.49       -3.34      3.60 o 
   7  11   8       33.49       25.55      6.85 o 
  -2  12   8       13.87       13.34      5.00 o 
  -1  12   8        0.00       -3.34      3.34 o 
   0  12   8        0.27       -1.23      3.51 o 
   1  12   8       74.63       90.15      7.46 o 
   2  12   8        0.68       -0.74      2.29 o 
   3  12   8       35.82       31.41      3.80 o 
   4  12   8        0.02       -0.26      3.51 o 
   5  12   8        0.02       -2.46      2.46 o 
   6  12   8       98.50      118.95      9.48 o 
   7  12   8        5.86       -2.63      4.48 o 
  -1  13   8        0.81        2.46      4.30 o 
   0  13   8        0.56        1.93      4.39 o 
   1  13   8       53.09       78.39      8.34 o 
   2  13   8        1.62        4.04      4.13 o 
   3  13   8       12.29        9.14      2.89 o 
   4  13   8        2.52        7.61      2.92 o 
   5  13   8       18.08       26.38      4.25 o 
   6  13   8       25.11       23.44      4.12 o 
   1  14   8        9.80       11.68      5.09 o 
   2  14   8        8.03       24.58      6.06 o 
   3  14   8        0.68        5.00      4.30 o 
   4  14   8        6.13       12.86      3.41 o 
  -3 -13   9        8.07        8.95      4.30 o 
  -1 -13   9        0.72       -4.21      4.21 o 
   0 -13   9        8.38        3.77      4.13 o 
  -4 -12   9        0.60        3.86      4.65 o 
  -3 -12   9        5.05        6.14      4.13 o 
  -2 -12   9        1.17       -1.40      3.69 o 
  -1 -12   9       12.25       12.82      4.65 o 
   0 -12   9       11.68        6.67      4.13 o 
   1 -12   9        8.88        9.22      4.56 o 
   2 -12   9        0.12       -1.40      4.13 o 
  -5 -11   9        0.07       -0.26      4.21 o 
  -4 -11   9        0.58       -1.49      3.60 o 
  -3 -11   9       21.35       25.72      5.62 o 
  -2 -11   9        1.23        3.51      3.77 o 
  -1 -11   9       23.61       28.07      5.84 o 
   0 -11   9       25.73       34.32      5.62 o 
   1 -11   9        2.59       -3.69      3.69 o 
   2 -11   9        0.15        2.98      4.04 o 
   3 -11   9        1.53        0.26      4.30 o 
  -6 -10   9        1.69        7.73      4.48 o 
  -5 -10   9        0.22       -0.35      3.86 o 
  -4 -10   9        4.81        2.98      3.42 o 
  -3 -10   9        9.67       10.71      4.13 o 
  -2 -10   9        1.24       -2.98      2.98 o 
  -1 -10   9        0.00       -1.41      2.11 o 
   0 -10   9        1.79        2.66      2.36 o 
   1 -10   9        0.10        2.02      3.69 o 
   2 -10   9        0.99        1.23      3.51 o 
   3 -10   9        0.56       -1.58      3.86 o 
   4 -10   9        0.87        3.07      4.48 o 
  -6  -9   9        0.05       -2.90      3.95 o 
  -5  -9   9        1.11        1.49      3.77 o 
  -4  -9   9        7.48        6.32      4.04 o 
  -3  -9   9       21.21       23.61      4.83 o 
  -2  -9   9       13.24       16.59      4.65 o 
  -1  -9   9        8.77        2.74      2.28 o 
   0  -9   9       35.04       36.15      3.51 o 
   1  -9   9        2.25       -0.44      3.07 o 
   2  -9   9        8.89       12.82      4.65 o 
   3  -9   9        0.08       -3.60      3.60 o 
   4  -9   9        8.83       16.59      5.27 o 
  -6  -8   9        3.14        2.37      4.21 o 
  -5  -8   9       14.48       23.00      5.18 o 
  -4  -8   9        6.45        2.72      3.60 o 
  -3  -8   9        0.00        1.58      3.25 o 
  -2  -8   9       73.48       78.04      6.32 o 
  -1  -8   9       12.18        9.42      2.33 o 
   0  -8   9        0.18       -1.82      1.82 o 
   1  -8   9        0.96       -1.06      1.86 o 
   2  -8   9       70.41       71.19      6.41 o 
   3  -8   9        5.01        3.86      3.69 o 
   4  -8   9        0.39       -2.46      3.60 o 
   5  -8   9        0.13        2.55      4.39 o 
  -7  -7   9        0.09       -1.05      4.56 o 
  -6  -7   9        0.46       -1.05      3.60 o 
  -5  -7   9        0.06       -1.84      3.51 o 
  -4  -7   9       21.01       23.79      4.74 o 
  -3  -7   9       53.62       61.27      5.88 o 
  -2  -7   9       11.12       10.19      2.41 o 
  -1  -7   9       42.57       41.20      3.40 o 
   0  -7   9       47.34       52.04      3.60 o 
   1  -7   9        0.62        2.17      1.97 o 
   2  -7   9       67.31       65.40      5.97 o 
   3  -7   9       71.17       70.14      7.02 o 
   4  -7   9       19.15       19.58      5.18 o 
   5  -7   9        2.22       -1.58      3.95 o 
   6  -7   9        1.84       -1.05      4.39 o 
  -7  -6   9        2.63        0.75      6.36 o 
  -6  -6   9        4.75        6.14      4.30 o 
  -5  -6   9        1.42       -0.88      3.25 o 
  -4  -6   9        5.81       11.94      4.21 o 
  -3  -6   9       14.11       13.26      4.13 o 
  -2  -6   9       37.15       37.16      2.95 o 
  -1  -6   9        2.91        0.47      3.16 o 
   0  -6   9        0.26        0.59      2.68 o 
   1  -6   9        2.04       -0.48      1.86 o 
   2  -6   9       34.31       39.44      3.46 o 
   3  -6   9       92.39       83.92      6.67 o 
   4  -6   9       70.98       72.25      6.67 o 
   5  -6   9       87.34       98.58      8.08 o 
   6  -6   9       24.70       19.40      5.79 o 
  -7  -5   9        0.17       -2.95      2.95 o 
  -6  -5   9       12.71        7.37      4.21 o 
  -5  -5   9        2.97        4.74      3.69 o 
  -4  -5   9        4.26        0.35      3.07 o 
  -3  -5   9       16.70       20.19      4.21 o 
  -2  -5   9       13.17       11.90      2.98 o 
  -1  -5   9      344.13      325.53      9.09 o 
   0  -5   9       50.76       53.51      3.32 o 
   1  -5   9       80.30       81.55      5.27 o 
   2  -5   9       28.28       33.56      3.03 o 
   3  -5   9        4.56        5.48      2.72 o 
   4  -5   9       87.43       97.62      7.37 o 
   5  -5   9       69.21       81.11      7.37 o 
   6  -5   9        8.17        7.11      4.92 o 
  -7  -4   9        1.03       -1.20      2.76 o 
  -6  -4   9       13.21       13.17      4.92 o 
  -5  -4   9        6.43       10.97      4.04 o 
  -4  -4   9       13.37        8.95      3.86 o 
  -3  -4   9      179.54      199.27      9.66 o 
  -2  -4   9      189.70      191.98      9.88 o 
  -1  -4   9       70.80       72.69      4.21 o 
   0  -4   9        9.23        8.72      2.63 o 
   1  -4   9       41.18       45.71      3.91 o 
   2  -4   9       30.48       32.50      2.91 o 
   3  -4   9      115.55      112.94      4.66 o 
   4  -4   9      203.37      211.47     10.45 o 
   5  -4   9        7.64        6.58      3.60 o 
   6  -4   9        0.00       -0.53      4.04 o 
   7  -4   9        3.88        3.34      4.92 o 
  -7  -3   9        7.46        5.62      3.01 o 
  -6  -3   9       60.34       68.43      5.31 o 
  -5  -3   9        0.32       -2.55      2.81 o 
  -4  -3   9        7.79       10.36      3.69 o 
  -3  -3   9       11.66        8.16      3.60 o 
  -2  -3   9        0.54        0.39      2.46 o 
  -1  -3   9       54.37       55.13      2.91 o 
   0  -3   9       45.98       47.58      4.21 o 
   1  -3   9       73.41       70.62      3.91 o 
   2  -3   9      156.83      159.22      5.20 o 
   3  -3   9      115.72      120.23      4.67 o 
   4  -3   9      141.34      153.98      5.51 o 
   5  -3   9        0.39        4.65      3.25 o 
   6  -3   9        3.54       -0.79      3.16 o 
   7  -3   9        0.43       -1.76      4.30 o 
  -7  -2   9        0.55        0.88      4.13 o 
  -6  -2   9        4.74        6.52      2.70 o 
  -5  -2   9       16.49       19.58      4.56 o 
  -4  -2   9        0.04       -1.67      2.90 o 
  -3  -2   9       50.56       51.27      5.44 o 
  -2  -2   9        5.05       26.25      4.13 o 
  -1  -2   9        1.53        0.79      2.37 o 
   0  -2   9      102.50       99.99      5.62 o 
   1  -2   9       25.33       21.51      3.25 o 
   2  -2   9      261.51      278.98     10.01 o 
   3  -2   9       40.00       50.92      4.39 o 
   4  -2   9       76.79       74.78      5.53 o 
   5  -2   9        5.79        8.28      3.47 o 
   6  -2   9       14.95       12.38      4.13 o 
   7  -2   9       13.65       16.33      5.35 o 
  -7  -1   9        1.28        2.72      3.86 o 
  -6  -1   9        0.07       -1.77      2.38 o 
  -5  -1   9        0.69       -0.45      2.11 o 
  -4  -1   9       20.10       17.91      3.86 o 
  -3  -1   9      776.47      803.32     23.70 o 
  -2  -1   9      113.71      110.78      6.41 o 
  -1  -1   9      216.53      225.17      9.04 o 
   0  -1   9       25.72       19.05      3.16 o 
   1  -1   9       34.10       39.94      4.04 o 
   2  -1   9        9.23       12.29      2.72 o 
   3  -1   9        1.11       -0.44      2.11 o 
   4  -1   9      214.18      208.84      8.69 o 
   5  -1   9        2.34        0.12      1.79 o 
   6  -1   9        0.83        0.88      3.07 o 
   7  -1   9        7.32        6.14      3.95 o 
   8  -1   9        1.31        9.66      4.56 o 
  -7   0   9        0.01        4.83      4.13 o 
  -6   0   9        0.58        0.44      3.34 o 
  -5   0   9        4.49        4.74      2.34 o 
  -4   0   9       43.45       54.43      5.62 o 
  -3   0   9       15.94       18.17      3.69 o 
  -2   0   9       48.97       50.92      4.56 o 
  -1   0   9        0.28       -1.93      1.93 o 
   0   0   9       49.41       38.19      3.69 o 
   1   0   9       98.25       95.16      5.35 o 
   2   0   9       76.54       78.13      4.83 o 
   3   0   9       55.09       48.81      4.21 o 
   4   0   9       70.74       72.33      5.35 o 
   5   0   9       24.91       17.56      3.60 o 
   6   0   9       67.82       60.33      7.11 o 
   7   0   9       62.21       74.35      6.76 o 
   8   0   9       24.65       40.03      6.76 o 
  -7   1   9        1.83       -0.44      3.86 o 
  -6   1   9        1.34        0.35      3.51 o 
  -5   1   9        6.68        3.04      2.30 o 
  -4   1   9        4.77        2.78      2.11 o 
  -3   1   9       70.52       71.19      5.27 o 
  -2   1   9       52.51       64.95      5.88 o 
  -1   1   9      107.21      114.91      6.06 o 
   0   1   9      262.51      252.38      9.39 o 
   1   1   9      398.03      381.95     12.47 o 
   2   1   9      112.56      116.93      5.97 o 
   3   1   9       12.69       10.71      2.63 o 
   4   1   9       13.18       15.27      3.07 o 
   5   1   9       74.18       65.14      5.35 o 
   6   1   9        1.50       -2.28      2.28 o 
   7   1   9        0.00       -0.35      2.26 o 
   8   1   9        0.02        1.05      3.69 o 
  -6   2   9        1.06        5.44      4.21 o 
  -5   2   9       21.41       23.79      4.83 o 
  -4   2   9        2.30        2.82      2.02 o 
  -3   2   9      106.18      102.74      4.43 o 
  -2   2   9        6.01        6.93      1.75 o 
  -1   2   9       48.54       48.90      2.86 o 
   0   2   9      805.83      799.89     22.03 o 
   1   2   9      111.81      103.59      5.62 o 
   2   2   9        0.07       -1.05      1.67 o 
   3   2   9        4.27        2.90      2.11 o 
   4   2   9        1.86        0.00      1.93 o 
   5   2   9       77.37       62.59      5.44 o 
   6   2   9       44.83       45.21      5.62 o 
   7   2   9        6.88        3.95      3.34 o 
   8   2   9        2.14        3.86      3.86 o 
  -6   3   9       16.85       15.27      4.92 o 
  -5   3   9        3.38        4.21      3.95 o 
  -4   3   9        1.51       -1.76      2.98 o 
  -3   3   9        2.18        2.46      1.51 o 
  -2   3   9      105.89      114.15      4.31 o 
  -1   3   9        4.13        1.97      1.84 o 
   0   3   9      116.81      112.27      7.51 o 
   1   3   9       45.37       46.65      2.76 o 
   2   3   9        1.44       -0.35      1.93 o 
   3   3   9        1.19       -0.09      1.93 o 
   4   3   9      241.81      233.16      9.92 o 
   5   3   9      128.23      137.12      7.90 o 
   6   3   9        2.62        2.37      2.98 o 
   7   3   9        0.04       -1.23      2.98 o 
   8   3   9        0.00       -0.52      2.90 o 
  -6   4   9        5.85       12.55      5.18 o 
  -5   4   9        1.75        0.79      3.77 o 
  -4   4   9       58.22       66.54      6.93 o 
  -3   4   9       71.23       65.01      3.07 o 
  -2   4   9       19.45       25.31      3.34 o 
  -1   4   9        0.59       -0.23      1.67 o 
   0   4   9      126.28      131.04      4.59 o 
   1   4   9        5.94        6.36      1.68 o 
   2   4   9      381.07      378.26     12.82 o 
   3   4   9       71.80       69.00      5.09 o 
   4   4   9      410.09      418.56     14.75 o 
   5   4   9        1.86        5.88      3.07 o 
   6   4   9        0.09        0.53      2.81 o 
   7   4   9       18.79       12.11      4.04 o 
   8   4   9        8.48        9.22      4.48 o 
  -6   5   9        1.47       -2.90      4.48 o 
  -5   5   9        3.66        2.19      4.21 o 
  -4   5   9        0.05       -0.79      3.25 o 
  -3   5   9        0.75       -1.73      1.73 o 
  -2   5   9      145.65      151.42      4.32 o 
  -1   5   9      610.12      617.01     10.45 o 
   0   5   9        9.30       15.06      4.48 o 
   1   5   9        1.43        1.40      1.61 o 
   2   5   9       41.51       44.05      3.04 o 
   3   5   9      491.80      470.70     15.71 o 
   4   5   9     1074.31     1049.73     29.58 o 
   5   5   9      428.49      433.04     15.89 o 
   6   5   9        3.05       -0.61      2.98 o 
   7   5   9       11.44        5.62      3.95 o 
   8   5   9        4.88       10.18      4.65 o 
  -5   6   9       10.56        3.60      4.65 o 
  -4   6   9        0.00       -3.25      3.34 o 
  -3   6   9        2.50        0.79      2.11 o 
  -2   6   9      124.43      118.65      4.93 o 
  -1   6   9        5.34       10.57      2.47 o 
   0   6   9      384.25      354.78      6.89 o 
   1   6   9       15.08       17.62      2.41 o 
   2   6   9       62.25       57.52      3.56 o 
   3   6   9      147.99      154.97      5.64 o 
   4   6   9        0.02       -2.37      2.37 o 
   5   6   9       29.83       34.67      5.09 o 
   6   6   9        7.36        4.56      3.42 o 
   7   6   9       16.22       22.74      5.00 o 
   8   6   9        3.34        1.76      3.69 o 
  -5   7   9       14.10       23.35      5.79 o 
  -4   7   9        2.86        1.67      3.95 o 
  -3   7   9        4.85        1.37      6.36 o 
  -2   7   9        0.00       -1.89      1.89 o 
  -1   7   9      133.28      135.85      4.20 o 
   0   7   9       33.50       30.65      3.02 o 
   1   7   9       37.32       37.56      3.17 o 
   2   7   9        2.16        0.58      1.67 o 
   3   7   9        8.01        8.14      2.41 o 
   4   7   9      175.67      181.80      9.48 o 
   5   7   9        0.61        1.84      3.07 o 
   6   7   9        0.00       -0.79      3.16 o 
   7   7   9        2.13        5.79      4.30 o 
   8   7   9       60.05       84.19      8.08 o 
  -4   8   9        0.00        0.00      4.30 o 
  -3   8   9        0.88       -1.62      2.54 o 
  -2   8   9      100.06      108.00      5.06 o 
  -1   8   9      119.25      126.85      7.90 o 
   0   8   9        3.77        1.94      1.95 o 
   1   8   9        0.82        1.91      1.73 o 
   2   8   9        3.92        8.52      2.36 o 
   3   8   9      267.90      261.07      9.13 o 
   4   8   9        1.66        1.16      2.01 o 
   5   8   9        0.06       -2.55      2.72 o 
   6   8   9       44.59       35.03      5.97 o 
   7   8   9        2.85        3.95      4.21 o 
   8   8   9       12.07       13.17      5.00 o 
  -4   9   9        2.80        0.79      4.83 o 
  -3   9   9        3.98        5.79      3.95 o 
  -2   9   9        0.94        2.90      3.34 o 
  -1   9   9        4.82        2.02      3.16 o 
   0   9   9        0.05        0.17      2.01 o 
   1   9   9        3.83        1.81      2.04 o 
   2   9   9        7.77        7.44      2.21 o 
   3   9   9      437.07      402.96     10.71 o 
   4   9   9        0.27        2.48      2.17 o 
   5   9   9        5.83        3.77      3.42 o 
   6   9   9       15.47       24.32      5.44 o 
   7   9   9        9.04        6.06      4.56 o 
   8   9   9        3.62       -2.28      4.92 o 
  -3  10   9       36.30       45.82      6.50 o 
  -2  10   9        3.70       -1.76      3.60 o 
  -1  10   9       12.07       10.10      4.13 o 
   0  10   9       83.32       79.09      6.76 o 
   1  10   9        9.08        9.32      2.49 o 
   2  10   9        0.03       -1.70      1.87 o 
   3  10   9        3.36        2.84      2.19 o 
   4  10   9        3.33       -1.58      3.86 o 
   5  10   9       14.14       14.89      3.07 o 
   6  10   9        2.46        2.98      3.77 o 
   7  10   9       98.85      111.05      9.31 o 
  -2  11   9        0.34       -0.35      3.95 o 
  -1  11   9        4.59        2.02      3.60 o 
   0  11   9        0.49       -1.84      3.25 o 
   1  11   9        6.59        4.56      3.34 o 
   2  11   9        0.16        0.18      2.17 o 
   3  11   9        1.89        0.38      2.21 o 
   4  11   9        4.10        1.17      2.27 o 
   5  11   9        0.43        0.84      2.45 o 
   6  11   9       35.92       54.16      7.55 o 
   7  11   9        0.90       -0.26      4.39 o 
  -1  12   9        0.02        0.79      4.21 o 
   0  12   9       29.24       28.27      5.79 o 
   1  12   9        0.35        1.67      3.51 o 
   2  12   9       21.13       22.68      3.54 o 
   3  12   9        2.30        1.07      2.51 o 
   4  12   9        0.91        0.25      2.60 o 
   5  12   9       26.68       24.66      3.94 o 
   6  12   9        0.61       -2.11      4.65 o 
   0  13   9       17.86       17.56      5.88 o 
   1  13   9        2.75        3.60      3.86 o 
   2  13   9       15.77       21.86      5.44 o 
   3  13   9        1.08       -1.14      3.69 o 
   4  13   9        2.36        0.25      5.35 o 
   5  13   9        1.68        0.52      3.01 o 
   2  14   9        0.31       -1.67      4.48 o 
   3  14   9        0.17       -2.55      3.86 o 
   4  14   9        3.28        7.01      3.91 o 
  -4 -12  10       10.59       16.06      5.97 o 
  -3 -12  10        0.62        4.13      4.48 o 
  -2 -12  10        1.08        8.25      4.65 o 
   0 -12  10        0.30       -3.69      3.69 o 
   1 -12  10        0.06       -0.35      3.95 o 
  -5 -11  10        5.42        1.23      4.39 o 
  -4 -11  10        0.39       -0.44      4.21 o 
  -3 -11  10        9.77        1.93      4.39 o 
  -2 -11  10        0.10        1.76      3.86 o 
  -1 -11  10        0.00        1.83      2.63 o 
   0 -11  10        2.98        1.32      3.69 o 
   1 -11  10        8.22        6.14      4.04 o 
   2 -11  10        0.16       -0.44      3.86 o 
  -5 -10  10        0.03       -2.28      3.86 o 
  -4 -10  10        0.51        2.63      4.48 o 
  -3 -10  10        0.42       -1.32      3.34 o 
  -2 -10  10       22.90       25.55      4.92 o 
  -1 -10  10        8.21        7.38      4.35 o 
   0 -10  10        5.37        5.05      2.54 o 
   1 -10  10        3.32       -1.40      3.16 o 
   2 -10  10        0.69        1.58      4.04 o 
   3 -10  10        3.54        1.58      4.13 o 
  -6  -9  10        1.77       -3.69      3.69 o 
  -5  -9  10        0.24        0.79      4.04 o 
  -4  -9  10        4.93        1.05      3.60 o 
  -3  -9  10       14.16       16.77      4.83 o 
  -2  -9  10        0.24       -1.58      3.16 o 
  -1  -9  10        0.08       -0.40      2.06 o 
   0  -9  10       18.59       16.24      4.04 o 
   1  -9  10       12.95        1.76      3.42 o 
   2  -9  10       17.59       14.40      4.74 o 
   3  -9  10        0.11       -0.35      3.69 o 
   4  -9  10       15.32       13.78      5.27 o 
  -6  -8  10        1.04       -2.19      4.30 o 
  -5  -8  10        0.98       -2.11      3.25 o 
  -4  -8  10        0.41        2.55      3.77 o 
  -3  -8  10       14.55       22.39      4.74 o 
  -2  -8  10       12.54       12.99      4.13 o 
  -1  -8  10        0.06       -1.82      1.82 o 
   0  -8  10        5.10        4.42      2.59 o 
   1  -8  10        4.14        2.90      2.29 o 
   2  -8  10       10.41        6.58      3.69 o 
   3  -8  10        7.87        5.09      3.86 o 
   4  -8  10       58.89       51.00      7.20 o 
   5  -8  10        1.99        8.95      4.92 o 
  -6  -7  10        1.50        4.39      4.13 o 
  -5  -7  10        5.15       -1.76      3.69 o 
  -4  -7  10        1.90        5.53      3.60 o 
  -3  -7  10        4.77        6.67      3.60 o 
  -2  -7  10        6.51       12.55      3.86 o 
  -1  -7  10       53.37       55.60      3.99 o 
   0  -7  10        4.11        4.04      2.14 o 
   1  -7  10        7.79        3.12      2.33 o 
   2  -7  10        0.55       -1.92      1.92 o 
   3  -7  10       18.93       19.66      4.65 o 
   4  -7  10        2.30        0.00      3.95 o 
   5  -7  10        4.38        7.11      4.56 o 
  -6  -6  10        0.69       -0.18      4.04 o 
  -5  -6  10        0.46        1.32      3.77 o 
  -4  -6  10        0.03       -2.81      2.81 o 
  -3  -6  10        2.41        3.69      3.34 o 
  -2  -6  10      227.87      233.86     10.89 o 
  -1  -6  10       32.67       28.88      2.99 o 
   0  -6  10       94.40       86.86      4.22 o 
   1  -6  10        3.74        4.13      1.98 o 
   2  -6  10      163.30      161.66      8.69 o 
   3  -6  10       48.49       59.34      5.97 o 
   4  -6  10       35.74       37.40      5.88 o 
   5  -6  10       48.59       76.72      8.25 o 
   6  -6  10       12.79       12.29      5.35 o 
  -7  -5  10        1.01        2.86      3.04 o 
  -6  -5  10        0.17        0.44      3.86 o 
  -5  -5  10        5.94        9.66      4.13 o 
  -4  -5  10        1.99        2.46      3.42 o 
  -3  -5  10       28.80       32.13      5.09 o 
  -2  -5  10       52.69       55.30      6.06 o 
  -1  -5  10      445.67      425.01     12.99 o 
   0  -5  10       27.16       19.20      2.57 o 
   1  -5  10        0.01       -1.40      1.68 o 
   2  -5  10       27.34       24.88      2.95 o 
   3  -5  10        0.39       -1.03      1.87 o 
   4  -5  10        9.23       20.80      4.48 o 
   5  -5  10       18.43       23.35      5.35 o 
   6  -5  10        0.00        4.39      4.39 o 
  -7  -4  10       11.71       10.42      3.59 o 
  -6  -4  10       14.12       20.98      5.18 o 
  -5  -4  10       69.42       76.11      7.20 o 
  -4  -4  10        1.51       -2.72      2.72 o 
  -3  -4  10        2.32        4.65      3.16 o 
  -2  -4  10       58.00       47.11      8.47 o 
  -1  -4  10        2.50        4.81      1.85 o 
   0  -4  10       21.97       27.67      6.50 o 
   1  -4  10        1.77        3.62      1.73 o 
   2  -4  10      300.18      296.66      8.09 o 
   3  -4  10       20.60       21.28      5.09 o 
   4  -4  10       15.05       19.14      4.21 o 
   5  -4  10        0.35        1.93      3.51 o 
   6  -4  10       10.61       14.22      5.35 o 
   7  -4  10        9.84       20.72      5.97 o 
  -7  -3  10        1.25        1.57      4.56 o 
  -6  -3  10        3.65        4.46      2.65 o 
  -5  -3  10       49.83       56.01      6.76 o 
  -4  -3  10        0.96       -2.55      2.81 o 
  -3  -3  10      124.49      116.84      7.46 o 
  -2  -3  10       47.18       41.35      2.60 o 
  -1  -3  10        0.14       -2.02      2.02 o 
   0  -3  10        0.70        0.79      2.37 o 
   1  -3  10        7.85        9.75      1.92 o 
   2  -3  10       16.08       15.86      2.32 o 
   3  -3  10        0.00       -1.41      1.60 o 
   4  -3  10      134.47      123.81      5.14 o 
   5  -3  10        1.81        9.66      3.86 o 
   6  -3  10        1.90        0.70      3.34 o 
   7  -3  10        4.79        4.30      4.48 o 
  -7  -2  10        0.01        1.14      4.39 o 
  -6  -2  10        7.28        2.78      2.76 o 
  -5  -2  10        1.24       -2.63      3.07 o 
  -4  -2  10        2.71        3.69      3.16 o 
  -3  -2  10        9.75        9.39      3.51 o 
  -2  -2  10      125.37      119.04      7.11 o 
  -1  -2  10      172.09      195.58      8.78 o 
   0  -2  10      105.52       97.09      5.79 o 
   1  -2  10       38.90       39.85      3.95 o 
   2  -2  10      117.28      128.43      6.58 o 
   3  -2  10      138.10      137.21      7.02 o 
   4  -2  10       79.06       74.25      4.08 o 
   5  -2  10        0.07        0.26      2.04 o 
   6  -2  10        0.69        2.55      3.60 o 
   7  -2  10        3.64        1.76      4.04 o 
  -7  -1  10        1.83        2.46      4.13 o 
  -6  -1  10        0.10       -3.65      4.13 o 
  -5  -1  10        0.29        0.53      3.25 o 
  -4  -1  10       15.71       11.06      3.95 o 
  -3  -1  10       53.57       57.41      6.14 o 
  -2  -1  10        1.45        4.65      2.72 o 
  -1  -1  10        1.55       -1.93      1.93 o 
   0  -1  10        2.77        1.05      2.19 o 
   1  -1  10      143.31      132.99      6.76 o 
   2  -1  10        9.45       13.34      2.98 o 
   3  -1  10      472.59      479.30     15.36 o 
   4  -1  10      197.64      199.71      8.95 o 
   5  -1  10        0.41       -1.56      2.19 o 
   6  -1  10       47.93       64.26      6.41 o 
   7  -1  10       18.95       25.72      5.71 o 
   8  -1  10        5.71       13.61      5.62 o 
  -6   0  10        1.44        3.07      3.77 o 
  -5   0  10        0.00       -1.28      3.20 o 
  -4   0  10        1.62        3.60      3.07 o 
  -3   0  10       72.74       74.53      5.79 o 
  -2   0  10      122.70      115.79      6.76 o 
  -1   0  10       29.45       38.63      4.39 o 
   0   0  10        1.04       -0.35      2.02 o 
   1   0  10      135.91      120.88      6.41 o 
   2   0  10       26.77       31.87      3.86 o 
   3   0  10       44.51       55.39      4.83 o 
   4   0  10      108.42      101.39      6.67 o 
   5   0  10       19.20       20.28      3.77 o 
   6   0  10       25.44       29.90      3.54 o 
   7   0  10       14.73       17.03      4.65 o 
   8   0  10        9.71        8.16      4.74 o 
  -6   1  10        1.66       -2.81      3.77 o 
  -5   1  10        2.02        1.20      3.07 o 
  -4   1  10       79.72       81.73      6.14 o 
  -3   1  10       31.03       36.26      4.92 o 
  -2   1  10        0.08       -2.19      2.19 o 
  -1   1  10        8.40        4.56      2.63 o 
   0   1  10       36.48       43.63      4.13 o 
   1   1  10      224.50      212.35      8.78 o 
   2   1  10      143.69      151.69      7.20 o 
   3   1  10        5.87        6.32      2.55 o 
   4   1  10       17.35       21.86      3.77 o 
   5   1  10        5.32        3.34      2.63 o 
   6   1  10        1.80        2.02      2.90 o 
   7   1  10        7.51        3.82      2.73 o 
   8   1  10        5.77        4.13      4.30 o 
  -6   2  10        0.16       -0.97      3.86 o 
  -5   2  10       16.23       14.31      4.56 o 
  -4   2  10        0.01       -1.62      2.07 o 
  -3   2  10      126.93      130.80      7.29 o 
  -2   2  10        0.27       -0.93      1.46 o 
  -1   2  10       52.99       54.30      3.06 o 
   0   2  10        3.23        7.90      2.63 o 
   1   2  10      115.39      102.62      5.88 o 
   2   2  10      103.05      112.19      6.32 o 
   3   2  10       54.14       57.24      4.74 o 
   4   2  10       15.65       18.17      3.60 o 
   5   2  10       82.79       72.69      5.71 o 
   6   2  10       13.63       12.29      3.60 o 
   7   2  10        7.78        2.37      3.42 o 
   8   2  10        0.23        8.43      4.39 o 
  -6   3  10        1.32       -2.63      3.86 o 
  -5   3  10        0.08        0.44      3.95 o 
  -4   3  10       16.45       15.71      4.21 o 
  -3   3  10       73.01       63.73      3.97 o 
  -2   3  10        5.21        5.21      1.85 o 
  -1   3  10       71.97       83.95      5.31 o 
   0   3  10       45.60       43.93      2.92 o 
   1   3  10      477.17      485.80     15.45 o 
   2   3  10        8.91       13.87      3.07 o 
   3   3  10       10.20        8.52      2.90 o 
   4   3  10       35.96       42.58      4.92 o 
   5   3  10        8.27        6.67      3.34 o 
   6   3  10        9.03        3.16      3.25 o 
   7   3  10       31.53       33.97      5.27 o 
   8   3  10        6.89        9.76      4.26 o 
  -6   4  10        0.09       -0.44      4.30 o 
  -5   4  10        8.15        5.44      4.04 o 
  -4   4  10       18.72       18.26      4.65 o 
  -3   4  10        0.37       -1.29      1.57 o 
  -2   4  10       11.36       14.35      1.98 o 
  -1   4  10      170.03      175.69      5.65 o 
   0   4  10       20.85       25.76      2.70 o 
   1   4  10        5.92        6.62      1.83 o 
   2   4  10       17.83       18.00      3.34 o 
   3   4  10        1.56        1.32      2.37 o 
   4   4  10        4.97        5.09      3.07 o 
   5   4  10      507.64      511.08     17.82 o 
   6   4  10       58.45       60.22      6.93 o 
   7   4  10        0.00       -1.14      3.16 o 
   8   4  10        0.36       -2.90      3.69 o 
  -5   5  10        0.00       -0.97      3.77 o 
  -4   5  10       10.19       11.68      4.56 o 
  -3   5  10        3.22        0.66      3.03 o 
  -2   5  10       38.01       40.97      2.79 o 
  -1   5  10      150.53      164.64      4.54 o 
   0   5  10       28.72       29.01      2.89 o 
   1   5  10       30.59       29.47      2.85 o 
   2   5  10        8.15        5.58      1.82 o 
   3   5  10      368.00      346.40     12.99 o 
   4   5  10      278.70      271.43     11.68 o 
   5   5  10      285.69      280.47     12.29 o 
   6   5  10       25.24       16.42      4.39 o 
   7   5  10       11.28        7.37      3.77 o 
   8   5  10        2.58        7.99      4.21 o 
  -5   6  10        0.25       -4.13      4.13 o 
  -4   6  10        0.01        2.19      4.04 o 
  -3   6  10        2.23        3.46      2.29 o 
  -2   6  10      170.63      186.52      9.35 o 
  -1   6  10       42.67       52.19      2.94 o 
   0   6  10      371.83      350.09      7.04 o 
   1   6  10       19.13       19.20      2.57 o 
   2   6  10       27.27       24.84      2.82 o 
   3   6  10        1.95        1.14      2.63 o 
   4   6  10      230.99      233.60     10.89 o 
   5   6  10        8.92        5.00      3.25 o 
   6   6  10        0.14        0.35      3.07 o 
   7   6  10       15.51       19.75      4.92 o 
   8   6  10       12.20       18.79      5.18 o 
  -4   7  10        0.54       -1.23      4.04 o 
  -3   7  10       17.20       24.13      3.51 o 
  -2   7  10        0.02        1.80      2.26 o 
  -1   7  10       55.53       60.80      2.99 o 
   0   7  10        4.96        7.19      2.26 o 
   1   7  10        4.48        6.28      2.11 o 
   2   7  10       10.38        6.99      2.19 o 
   3   7  10      143.24      165.20      6.30 o 
   4   7  10        0.87        0.18      2.81 o 
   5   7  10       28.06       41.26      5.53 o 
   6   7  10        6.93        7.37      3.77 o 
   7   7  10        3.45        5.00      4.48 o 
   8   7  10       57.66       55.39      7.81 o 
  -4   8  10        1.51        0.35      4.30 o 
  -3   8  10       25.38       40.62      7.94 o 
  -2   8  10       17.16       23.79      4.65 o 
  -1   8  10        9.39        5.09      3.34 o 
   0   8  10        0.78        1.88      2.05 o 
   1   8  10       13.75        9.73      2.54 o 
   2   8  10       28.47       16.19      5.53 o 
   3   8  10       36.55       32.71      4.13 o 
   4   8  10       11.57        7.37      3.34 o 
   5   8  10       13.40       12.90      4.21 o 
   6   8  10        0.02       -0.97      2.90 o 
   7   8  10       86.80      100.16      8.52 o 
   8   8  10       10.39       13.08      5.18 o 
  -3   9  10        0.36       -0.18      3.95 o 
  -2   9  10        0.02       -3.34      3.34 o 
  -1   9  10        4.10        5.62      3.69 o 
   0   9  10        1.19        1.84      2.23 o 
   1   9  10        0.49        1.05      1.99 o 
   2   9  10       56.37       53.38      5.22 o 
   3   9  10      111.30      113.07      5.40 o 
   4   9  10        5.08        5.57      2.36 o 
   5   9  10        9.47        0.61      3.34 o 
   6   9  10        7.05        2.11      3.60 o 
   7   9  10        6.67       12.55      5.00 o 
  -3  10  10        0.05        4.13      4.39 o 
  -2  10  10        1.01       -1.67      3.95 o 
  -1  10  10        0.94       -3.07      3.34 o 
   0  10  10        4.49        2.28      3.60 o 
   1  10  10       12.22       12.24      2.76 o 
   2  10  10        0.95       -0.55      2.01 o 
   3  10  10        1.43        0.41      2.10 o 
   4  10  10        3.53        5.08      2.81 o 
   5  10  10        9.00       12.20      4.56 o 
   6  10  10       31.47       52.50      7.11 o 
   7  10  10        4.27       10.01      4.65 o 
  -2  11  10        0.23        0.70      4.56 o 
  -1  11  10        0.00        3.60      4.39 o 
   0  11  10        8.50        7.29      4.30 o 
   1  11  10       27.59       39.77      5.97 o 
   2  11  10        3.97        4.13      2.54 o 
   3  11  10        4.73        6.77      4.70 o 
   4  11  10       30.35       31.42      3.88 o 
   5  11  10       18.79       27.94      3.96 o 
   6  11  10       74.32      115.26      9.22 o 
   7  11  10        0.10        2.19      4.30 o 
  -1  12  10        0.17        5.53      4.39 o 
   0  12  10       30.09       49.60      7.02 o 
   1  12  10        2.62        7.55      4.04 o 
   2  12  10        1.79       -1.27      2.38 o 
   3  12  10        4.17        3.00      2.89 o 
   4  12  10        0.85        0.40      2.57 o 
   5  12  10        0.43       -2.37      5.00 o 
   6  12  10        2.85        4.39      4.21 o 
   0  13  10       16.02       12.29      5.09 o 
   1  13  10        0.01        1.76      4.13 o 
   2  13  10        2.67       -1.93      4.04 o 
   3  13  10        0.26       -0.82      2.70 o 
   4  13  10        0.28       -2.54      2.54 o 
   5  13  10        0.06       -0.16      5.35 o 
  -2 -12  11        4.38        6.93      4.65 o 
   0 -12  11        0.06        1.05      3.60 o 
  -4 -11  11        1.16        1.05      4.39 o 
  -3 -11  11        0.81        1.84      3.95 o 
  -2 -11  11        1.17       -1.32      3.86 o 
  -1 -11  11        0.08        6.32      4.04 o 
   0 -11  11        0.02        0.00      3.77 o 
   1 -11  11        1.98        4.30      4.21 o 
   2 -11  11        0.50       -0.79      4.48 o 
  -5 -10  11        1.23        0.44      4.48 o 
  -4 -10  11        6.76        5.44      5.00 o 
  -3 -10  11        2.43        2.37      4.04 o 
  -2 -10  11        5.03        4.74      4.13 o 
  -1 -10  11        4.73        4.30      3.95 o 
   0 -10  11       12.17       18.58      5.22 o 
   1 -10  11        1.24        2.46      3.77 o 
   2 -10  11        1.77        0.09      4.13 o 
   3 -10  11        0.90        7.02      5.18 o 
  -5  -9  11        0.42        1.14      4.21 o 
  -4  -9  11        0.11        2.11      4.21 o 
  -3  -9  11        0.03        1.23      3.69 o 
  -2  -9  11       11.78        8.95      4.04 o 
  -1  -9  11        0.15        0.45      3.12 o 
   0  -9  11        0.75       -0.48      2.26 o 
   1  -9  11        0.18       -2.28      3.51 o 
   2  -9  11        5.74        2.37      3.86 o 
   3  -9  11        3.65        6.06      4.65 o 
   4  -9  11        0.03       -0.70      4.65 o 
  -6  -8  11        2.07        3.07      5.00 o 
  -5  -8  11        0.11        2.46      3.95 o 
  -4  -8  11        0.55        1.23      3.77 o 
  -3  -8  11       71.65       68.65      6.93 o 
  -2  -8  11       19.33       26.16      5.09 o 
  -1  -8  11        4.72        3.86      2.81 o 
   0  -8  11        5.46        6.55      2.57 o 
   1  -8  11        5.48        7.66      2.64 o 
   2  -8  11       20.43        9.22      4.13 o 
   3  -8  11        1.54       -3.60      3.60 o 
   4  -8  11        3.74       -2.72      3.86 o 
  -6  -7  11        0.00       -0.09      4.30 o 
  -5  -7  11        0.67       -3.60      3.60 o 
  -4  -7  11        4.94        9.13      4.30 o 
  -3  -7  11       31.69       44.24      6.14 o 
  -2  -7  11       56.69       60.04      6.06 o 
  -1  -7  11        1.56        1.01      2.05 o 
   0  -7  11       31.18       24.06      3.17 o 
   1  -7  11       23.61       30.96      9.17 o 
   2  -7  11        6.80        7.73      4.21 o 
   3  -7  11        0.99        0.61      3.42 o 
   4  -7  11        5.46        8.08      4.65 o 
   5  -7  11       32.04       34.06      6.58 o 
  -6  -6  11        2.86        5.71      4.83 o 
  -5  -6  11        8.17        7.11      4.39 o 
  -4  -6  11       14.27       14.75      4.56 o 
  -3  -6  11        2.26       -0.26      3.16 o 
  -2  -6  11       28.68       21.33      4.56 o 
  -1  -6  11        4.58        2.44      2.11 o 
   0  -6  11       99.99      100.57      4.64 o 
   1  -6  11        0.14       -0.35      2.55 o 
   2  -6  11      190.81      189.41      9.35 o 
   3  -6  11        1.39       -0.53      3.16 o 
   4  -6  11       35.88       40.29      6.41 o 
   5  -6  11        2.34       -0.44      3.86 o 
   6  -6  11       12.64       16.15      6.14 o 
  -6  -5  11        8.49        4.39      4.65 o 
  -5  -5  11        9.50        9.48      4.48 o 
  -4  -5  11        5.30        8.52      4.21 o 
  -3  -5  11       15.44       23.18      5.00 o 
  -2  -5  11        2.92       -0.35      3.16 o 
  -1  -5  11      249.33      237.47      7.10 o 
   0  -5  11       20.96       22.90      2.82 o 
   1  -5  11        0.20       -0.22      1.89 o 
   2  -5  11        0.86       -0.94      2.08 o 
   3  -5  11        1.58       -0.38      1.92 o 
   4  -5  11        2.75        0.18      3.16 o 
   5  -5  11       16.58       23.09      5.44 o 
   6  -5  11        2.54        9.22      5.00 o 
  -6  -4  11        5.95       10.80      4.65 o 
  -5  -4  11        4.67        7.90      4.39 o 
  -4  -4  11        3.21        0.97      3.25 o 
  -3  -4  11        8.78        4.74      3.42 o 
  -2  -4  11        4.08        5.44      3.42 o 
  -1  -4  11       78.75       81.13      9.31 o 
   0  -4  11      143.93      143.43      5.19 o 
   1  -4  11        0.00       -1.44      1.64 o 
   2  -4  11       34.50       35.55      3.38 o 
   3  -4  11        2.20       -0.57      1.86 o 
   4  -4  11        1.51       -1.88      1.95 o 
   5  -4  11        0.06        2.11      3.77 o 
   6  -4  11       25.61       41.87      6.93 o 
  -6  -3  11        0.03        1.58      4.04 o 
  -5  -3  11        0.06       -1.14      3.51 o 
  -4  -3  11       49.52       58.82      6.58 o 
  -3  -3  11       51.53       52.76      6.32 o 
  -2  -3  11        6.14        3.86      3.16 o 
  -1  -3  11        4.32        7.46      3.25 o 
   0  -3  11        0.08       -2.28      2.28 o 
   1  -3  11       13.15       12.55      3.34 o 
   2  -3  11       92.49       90.10      7.07 o 
   3  -3  11      639.28      679.07     14.82 o 
   4  -3  11        1.01        0.91      1.92 o 
   5  -3  11        9.82       14.13      4.56 o 
   6  -3  11        5.20        3.69      4.30 o 
   7  -3  11        1.96        7.02      4.48 o 
  -6  -2  11        1.05        1.57      2.80 o 
  -5  -2  11        3.50        1.84      3.69 o 
  -4  -2  11        1.06        1.58      2.90 o 
  -3  -2  11        6.85        5.71      3.25 o 
  -2  -2  11       21.59       22.82      4.39 o 
  -1  -2  11       19.21       21.68      4.13 o 
   0  -2  11        1.38       -1.58      2.19 o 
   1  -2  11       64.10       62.24      5.00 o 
   2  -2  11        1.66        2.72      2.37 o 
   3  -2  11      103.84      105.78      6.32 o 
   4  -2  11       20.90       16.29      4.87 o 
   5  -2  11        6.45        4.04      2.27 o 
   6  -2  11        3.81        3.51      3.77 o 
   7  -2  11       30.17       35.29      6.50 o 
  -6  -1  11        4.71        4.54      2.99 o 
  -5  -1  11        0.02        3.07      3.25 o 
  -4  -1  11        2.94        2.55      3.16 o 
  -3  -1  11       29.91       34.59      5.27 o 
  -2  -1  11        0.03       -2.37      2.37 o 
  -1  -1  11        1.45       -1.14      2.46 o 
   0  -1  11       92.15       93.75      6.14 o 
   1  -1  11        0.45        0.09      2.19 o 
   2  -1  11       26.18       34.76      4.30 o 
   3  -1  11      177.05      171.79      8.25 o 
   4  -1  11       25.02       37.05      4.83 o 
   5  -1  11        5.60        5.37      4.61 o 
   6  -1  11        2.20       -1.58      3.60 o 
   7  -1  11       14.16       13.78      5.00 o 
  -6   0  11        0.01        0.18      3.95 o 
  -5   0  11        7.14        6.21      3.77 o 
  -4   0  11       21.36       20.37      4.39 o 
  -3   0  11        7.09       12.73      3.69 o 
  -2   0  11        0.44       -0.79      2.72 o 
  -1   0  11        0.17       -0.35      2.55 o 
   0   0  11      200.42      192.07      8.60 o 
   1   0  11       18.68       19.58      3.51 o 
   2   0  11        0.13       -0.35      2.28 o 
   3   0  11      315.82      332.70     12.29 o 
   4   0  11       69.42       58.20      5.09 o 
   5   0  11       12.55       17.73      4.39 o 
   6   0  11        4.52        7.38      2.66 o 
   7   0  11        1.61        4.92      4.04 o 
   8   0  11        0.17       -3.86      4.13 o 
  -6   1  11        0.82        2.72      3.95 o 
  -5   1  11        3.36        0.44      2.51 o 
  -4   1  11        2.06        4.92      3.60 o 
  -3   1  11       42.96       35.38      5.27 o 
  -2   1  11        1.61       -1.58      2.90 o 
  -1   1  11        8.52        8.95      2.90 o 
   0   1  11      144.06      140.10      7.20 o 
   1   1  11       87.13       90.59      5.79 o 
   2   1  11        4.49        5.44      2.72 o 
   3   1  11        8.20        2.55      2.81 o 
   4   1  11        2.21        5.53      3.07 o 
   5   1  11       18.64       12.64      3.42 o 
   6   1  11      116.87       90.33      6.85 o 
   7   1  11        6.50       11.71      3.10 o 
   8   1  11        1.51        0.00      3.77 o 
  -6   2  11        2.16        2.72      4.65 o 
  -5   2  11       34.78       29.67      5.71 o 
  -4   2  11        6.08        1.29      2.36 o 
  -3   2  11        6.47       11.68      3.86 o 
  -2   2  11        9.09        6.81      2.98 o 
  -1   2  11       60.62       62.06      5.09 o 
   0   2  11        1.41        1.23      2.37 o 
   1   2  11      141.56      151.34      7.64 o 
   2   2  11       97.24      100.16      6.32 o 
   3   2  11        1.78        1.14      2.55 o 
   4   2  11      109.25      115.26      7.02 o 
   5   2  11       34.12       29.41      4.83 o 
   6   2  11        0.27       -0.18      2.63 o 
   7   2  11       20.86       18.79      4.92 o 
   8   2  11        0.40       -3.34      3.34 o 
  -6   3  11        0.57        0.26      4.65 o 
  -5   3  11        2.02        0.26      4.13 o 
  -4   3  11        0.87       -2.19      3.34 o 
  -3   3  11        8.24        3.88      2.38 o 
  -2   3  11        0.73        1.37      1.80 o 
  -1   3  11       16.87       16.19      2.44 o 
   0   3  11       82.65       89.80      5.88 o 
   1   3  11        0.95        0.44      2.19 o 
   2   3  11        7.18        8.69      3.07 o 
   3   3  11      809.12      803.14     23.70 o 
   4   3  11      121.94      132.29      7.90 o 
   5   3  11       37.21       19.49      4.13 o 
   6   3  11        5.02        7.37      3.60 o 
   7   3  11        1.47        1.67      3.42 o 
   8   3  11       11.29        8.60      4.39 o 
  -5   4  11        1.20       -0.26      4.65 o 
  -4   4  11        0.06       -0.79      3.51 o 
  -3   4  11        3.52        4.18      2.36 o 
  -2   4  11       73.12       89.07      3.54 o 
  -1   4  11        2.66        4.32      2.00 o 
   0   4  11       15.11       17.57      2.55 o 
   1   4  11      125.04      128.69      4.93 o 
   2   4  11        1.18        1.05      2.28 o 
   3   4  11      418.25      425.93     15.10 o 
   4   4  11       55.11       56.88      5.53 o 
   5   4  11      466.94      435.85     16.24 o 
   6   4  11        1.23        2.02      3.16 o 
   7   4  11        0.00        1.67      3.69 o 
   8   4  11        1.36        3.25      4.13 o 
  -5   5  11        4.60        2.72      4.39 o 
  -4   5  11        8.36        9.57      4.48 o 
  -3   5  11        6.92        1.23      3.16 o 
  -2   5  11        0.28        0.55      1.73 o 
  -1   5  11      551.73      559.79     10.15 o 
   0   5  11        4.14        5.19      2.06 o 
   1   5  11       61.33       58.32      3.54 o 
   2   5  11       34.88       35.99      4.92 o 
   3   5  11       38.40       36.52      4.92 o 
   4   5  11      127.11      110.43      7.37 o 
   5   5  11        6.28       20.72      4.30 o 
   6   5  11        0.09       -2.63      2.90 o 
   7   5  11       62.93       76.72      7.37 o 
   8   5  11       14.09       19.49      5.44 o 
  -4   6  11        0.05       -1.49      4.30 o 
  -3   6  11       39.40       52.43      9.13 o 
  -2   6  11      129.14      131.67      5.52 o 
  -1   6  11        0.76        2.02      1.62 o 
   0   6  11        0.07       -0.56      1.35 o 
   1   6  11        2.74        1.03      1.77 o 
   2   6  11        0.00       -0.45      1.70 o 
   3   6  11      357.16      320.50     12.82 o 
   4   6  11      164.42      166.26      9.13 o 
   5   6  11       64.05       69.26      6.50 o 
   6   6  11        0.07        0.00      3.34 o 
   7   6  11       12.94       22.82      5.44 o 
   8   6  11        1.78        1.84      4.65 o 
  -4   7  11        0.47        1.49      4.21 o 
  -3   7  11        1.41        0.70      4.74 o 
  -2   7  11        0.01       -0.02      2.27 o 
  -1   7  11        0.27       -1.86      1.86 o 
   0   7  11        2.75        0.23      2.41 o 
   1   7  11       39.67       40.80      3.60 o 
   2   7  11      162.82      164.19     14.09 o 
   3   7  11      503.88      463.56     11.79 o 
   4   7  11        4.72        4.92      3.51 o 
   5   7  11        0.07        4.65      3.69 o 
   6   7  11        0.33       -2.11      2.98 o 
   7   7  11        0.48       -2.37      3.34 o 
   8   7  11        9.02       10.10      5.00 o 
  -3   8  11        9.71       11.41      4.56 o 
  -2   8  11       29.57       41.52      5.88 o 
  -1   8  11       12.30       20.10      4.74 o 
   0   8  11        0.06        0.18      2.77 o 
   1   8  11        4.52        2.68      2.33 o 
   2   8  11      126.29      107.94      5.24 o 
   3   8  11      180.07      169.17      7.24 o 
   4   8  11       24.84       25.37      4.92 o 
   5   8  11        1.41        4.92      3.60 o 
   6   8  11       12.19       12.73      4.39 o 
   7   8  11       37.71       48.19      7.11 o 
  -3   9  11       30.33       38.10      6.23 o 
  -2   9  11       14.33       11.85      4.30 o 
  -1   9  11        4.20        8.43      3.86 o 
   0   9  11        9.74        9.92      2.67 o 
   1   9  11        0.23       -2.02      2.08 o 
   2   9  11      191.24      180.93     13.91 o 
   3   9  11        8.48        9.45      2.71 o 
   4   9  11        0.09        0.24      2.27 o 
   5   9  11        5.83        6.32      3.77 o 
   6   9  11        6.52        6.85      3.95 o 
   7   9  11       47.94       66.37      8.08 o 
  -2  10  11        5.43        6.41      4.48 o 
  -1  10  11        0.78       -0.61      3.51 o 
   0  10  11        8.14       10.01      4.13 o 
   1  10  11        2.96        2.71      3.82 o 
   2  10  11       55.96       61.12      4.65 o 
   3  10  11       50.73       49.58      4.53 o 
   4  10  11        0.72       -0.55      2.45 o 
   5  10  11        9.60        7.90      4.39 o 
   6  10  11       73.15       97.62      8.52 o 
   7  10  11       30.75       31.87      6.50 o 
  -1  11  11        3.65        1.84      4.13 o 
   0  11  11       38.01       49.07      6.85 o 
   1  11  11       36.79       54.34      6.93 o 
   2  11  11       23.77       19.98      5.31 o 
   3  11  11       14.41       14.65      3.29 o 
   4  11  11        0.39        1.46      2.60 o 
   5  11  11       51.91       78.48      8.60 o 
   6  11  11       27.51       30.99      6.06 o 
   0  12  11       32.90       51.44      7.46 o 
   1  12  11       12.49       10.89      4.74 o 
   2  12  11        4.19        6.67      4.56 o 
   3  12  11        0.74       -0.43      2.54 o 
   4  12  11        3.49        3.94      2.95 o 
   5  12  11       42.77       55.86      5.28 o 
   1  13  11       14.55       16.59      5.97 o 
   2  13  11        0.04        2.98      4.39 o 
   3  13  11        3.87        5.70      3.27 o 
   4  13  11       49.96       71.55      6.17 o 
  -3 -11  12        0.49       -0.35      3.69 o 
  -2 -11  12        1.91        5.53      4.30 o 
  -1 -11  12        0.76        2.02      4.56 o 
   0 -11  12        0.48        4.83      4.56 o 
   1 -11  12        0.91       -4.04      4.04 o 
  -4 -10  12        2.65        6.41      4.56 o 
  -3 -10  12        3.28        4.83      4.30 o 
  -2 -10  12        0.11        3.16      4.13 o 
  -1 -10  12        6.28       15.36      4.92 o 
   0 -10  12        1.37        1.61      2.60 o 
   1 -10  12        0.68        3.25      4.30 o 
   2 -10  12        0.04       -2.72      4.21 o 
  -5  -9  12        0.06       -1.49      4.56 o 
  -4  -9  12        0.02        3.51      4.30 o 
  -3  -9  12       16.91       23.61      5.62 o 
  -2  -9  12        2.78        4.92      4.39 o 
  -1  -9  12        0.09       -0.35      3.16 o 
   0  -9  12        1.45       -0.26      2.54 o 
   1  -9  12       28.55       23.00      5.27 o 
   2  -9  12        0.41       -3.86      3.86 o 
   3  -9  12        2.22        1.32      4.39 o 
  -5  -8  12        2.05        0.53      4.56 o 
  -4  -8  12       18.35       26.77      5.62 o 
  -3  -8  12        0.42        0.44      3.25 o 
  -2  -8  12       30.42       22.82      5.35 o 
  -1  -8  12       32.93       24.05      5.00 o 
   0  -8  12        0.82       -0.77      2.33 o 
   1  -8  12       10.90       10.40      3.10 o 
   2  -8  12       18.68       15.89      5.18 o 
   3  -8  12       25.89       27.92      5.79 o 
   4  -8  12        6.20       12.29      4.92 o 
  -5  -7  12        5.91        4.13      4.48 o 
  -4  -7  12        2.11        8.78      4.39 o 
  -3  -7  12       28.36       30.46      5.62 o 
  -2  -7  12        0.21       -0.18      3.42 o 
  -1  -7  12        1.49       -1.96      2.05 o 
   0  -7  12        0.40       -0.74      2.08 o 
   1  -7  12        3.01        1.84      2.31 o 
   2  -7  12        8.77       11.71      2.94 o 
   3  -7  12       36.90       37.75      6.41 o 
   4  -7  12       31.75       33.18      6.50 o 
   5  -7  12       25.97       29.85      6.85 o 
  -6  -6  12        3.18        5.62      4.92 o 
  -5  -6  12        2.35        4.56      4.48 o 
  -4  -6  12        8.78        7.02      4.13 o 
  -3  -6  12        0.67        1.93      3.34 o 
  -2  -6  12       15.12       10.89      4.13 o 
  -1  -6  12        4.29        3.63      2.13 o 
   0  -6  12       50.20       50.34      4.01 o 
   1  -6  12       12.74       11.19      6.19 o 
   2  -6  12       11.69       11.79      2.79 o 
   3  -6  12       14.57       26.69      5.35 o 
   4  -6  12       14.94       15.71      5.18 o 
   5  -6  12        5.95        5.44      4.83 o 
  -6  -5  12       11.20       15.45      5.62 o 
  -5  -5  12        2.11        2.37      3.95 o 
  -4  -5  12        3.11        5.00      3.77 o 
  -3  -5  12        1.19        5.71      3.69 o 
  -2  -5  12        0.27        1.14      3.51 o 
  -1  -5  12        0.07       -0.54      1.83 o 
   0  -5  12        8.66        7.21      3.51 o 
   1  -5  12       26.37       26.64      3.13 o 
   2  -5  12       49.13       58.80      4.24 o 
   3  -5  12        9.17        7.93      2.45 o 
   4  -5  12        0.22        3.07      3.69 o 
   5  -5  12        0.39        1.76      3.95 o 
   6  -5  12        0.46        0.61      4.39 o 
  -6  -4  12        0.35        3.69      4.48 o 
  -5  -4  12        1.94        5.44      4.13 o 
  -4  -4  12        1.38       -1.40      3.60 o 
  -3  -4  12        3.24        3.16      3.51 o 
  -2  -4  12        0.50       -1.14      2.90 o 
  -1  -4  12        6.17        2.80      2.02 o 
   0  -4  12        2.07        2.27      2.02 o 
   1  -4  12       48.59       51.76      3.90 o 
   2  -4  12       61.73       55.98      6.06 o 
   3  -4  12       23.66       27.41      3.42 o 
   4  -4  12       33.50       41.45      4.00 o 
   5  -4  12        1.85       -0.88      3.60 o 
   6  -4  12        7.85        2.02      4.39 o 
  -6  -3  12        8.32        5.62      4.74 o 
  -5  -3  12        2.43        7.11      4.56 o 
  -4  -3  12       34.88       36.26      6.06 o 
  -3  -3  12        0.79       -1.23      2.98 o 
  -2  -3  12       13.11        5.88      3.42 o 
  -1  -3  12       45.78       50.30      5.71 o 
   0  -3  12        4.78        1.40      2.63 o 
   1  -3  12       29.42       41.08      4.92 o 
   2  -3  12        1.21        0.26      1.83 o 
   3  -3  12      105.26       95.34      4.77 o 
   4  -3  12        5.67        7.19      3.64 o 
   5  -3  12        0.47       -1.93      3.34 o 
   6  -3  12        4.02       15.63      5.79 o 
   7  -3  12        2.10        0.61      4.39 o 
  -6  -2  12        0.00        0.73      3.77 o 
  -5  -2  12        3.33       -2.19      3.69 o 
  -4  -2  12       51.47       44.51      6.06 o 
  -3  -2  12       22.08       18.96      4.48 o 
  -2  -2  12       78.19       82.78      6.93 o 
  -1  -2  12        3.40        2.72      2.98 o 
   0  -2  12        2.87        4.30      2.90 o 
   1  -2  12        1.19        2.81      2.72 o 
   2  -2  12        3.12        0.44      2.55 o 
   3  -2  12      147.79      143.62      7.90 o 
   4  -2  12       15.44       14.93      2.76 o 
   5  -2  12        0.33       -1.87      2.77 o 
   6  -2  12       10.64       10.18      4.56 o 
   7  -2  12        1.15       -4.30      4.30 o 
  -6  -1  12        0.10        5.33      3.26 o 
  -5  -1  12        1.09        0.00      3.86 o 
  -4  -1  12        0.18        0.70      3.42 o 
  -3  -1  12       30.08       26.60      5.09 o 
  -2  -1  12        4.06        0.61      2.98 o 
  -1  -1  12       33.60       37.48      5.00 o 
   0  -1  12       14.38       15.01      3.60 o 
   1  -1  12      150.94      138.88      7.55 o 
   2  -1  12      136.65      141.51      7.55 o 
   3  -1  12        5.78        2.19      2.90 o 
   4  -1  12       12.15       10.27      3.42 o 
   5  -1  12       56.64       66.87      4.60 o 
   6  -1  12       72.61       80.59      7.46 o 
   7  -1  12       11.02       11.50      4.92 o 
  -6   0  12        0.32       -3.60      3.60 o 
  -5   0  12        0.08        1.71      2.86 o 
  -4   0  12       14.12        8.34      4.39 o 
  -3   0  12        0.00       -2.11      2.98 o 
  -2   0  12       49.83       52.50      5.35 o 
  -1   0  12       37.58       40.47      5.00 o 
   0   0  12       93.85       86.12      6.06 o 
   1   0  12        0.05       -0.88      2.11 o 
   2   0  12        0.01       -1.49      2.28 o 
   3   0  12       94.82       87.78      6.32 o 
   4   0  12       18.00       23.79      4.13 o 
   5   0  12       19.10       12.38      3.86 o 
   6   0  12        0.55        0.36      3.20 o 
   7   0  12       14.35       11.06      4.65 o 
  -6   1  12        4.91        5.09      4.83 o 
  -5   1  12        0.04       -1.76      3.69 o 
  -4   1  12        0.12        0.88      3.34 o 
  -3   1  12        5.51        3.60      3.42 o 
  -2   1  12       12.37       11.94      3.69 o 
  -1   1  12       21.54       18.79      4.04 o 
   0   1  12       50.09       53.46      5.00 o 
   1   1  12       41.87       39.24      4.74 o 
   2   1  12       59.55       54.69      5.18 o 
   3   1  12       26.62       25.98      4.39 o 
   4   1  12       82.56       79.01      6.14 o 
   5   1  12        0.00       -0.97      2.81 o 
   6   1  12        0.26       -0.53      2.90 o 
   7   1  12       23.77       32.42      4.16 o 
  -5   2  12        3.59        5.62      4.74 o 
  -4   2  12       28.04       25.36      3.86 o 
  -3   2  12       29.66       30.55      5.00 o 
  -2   2  12        1.42       -1.67      2.63 o 
  -1   2  12       34.32       36.61      4.83 o 
   0   2  12        4.18        6.76      2.98 o 
   1   2  12       16.36       16.33      3.60 o 
   2   2  12        1.21        0.44      2.63 o 
   3   2  12       58.94       63.12      5.62 o 
   4   2  12      433.14      398.81     14.75 o 
   5   2  12       10.81        9.92      3.86 o 
   6   2  12        0.21        2.63      3.07 o 
   7   2  12       20.73       20.80      4.83 o 
   8   2  12        1.17        8.25      5.09 o 
  -5   3  12        5.92        6.14      4.48 o 
  -4   3  12       49.34       54.78      7.11 o 
  -3   3  12        1.31       -0.37      2.25 o 
  -2   3  12       38.47       44.81      3.65 o 
  -1   3  12      178.24      187.07     12.25 o 
   0   3  12        1.93        2.72      2.81 o 
   1   3  12      141.86      130.10      7.29 o 
   2   3  12       17.23       18.17      3.86 o 
   3   3  12       68.91       70.58      6.06 o 
   4   3  12       23.81       27.65      4.74 o 
   5   3  12      107.69       81.11      6.67 o 
   6   3  12        0.34       -0.35      3.25 o 
   7   3  12        9.69        5.35      4.39 o 
   8   3  12       24.88       37.66      6.76 o 
  -5   4  12        0.04       -1.23      4.39 o 
  -4   4  12        4.32        1.58      3.60 o 
  -3   4  12       37.18       41.38      5.44 o 
  -2   4  12      133.53      130.49      5.36 o 
  -1   4  12       38.79       47.79      3.56 o 
   0   4  12       82.98       77.38      4.26 o 
   1   4  12        1.23       -1.58      2.46 o 
   2   4  12       28.53       27.13      4.39 o 
   3   4  12      253.33      251.24     11.15 o 
   4   4  12      415.62      404.34     15.27 o 
   5   4  12        0.91        1.93      3.34 o 
   6   4  12       27.46       29.41      5.18 o 
   7   4  12        0.06       -2.98      3.16 o 
   8   4  12       18.06       27.83      6.14 o 
  -4   5  12        0.25        3.60      4.30 o 
  -3   5  12       21.08       19.84      4.65 o 
  -2   5  12        8.61        9.25      2.18 o 
  -1   5  12      276.45      279.74      8.19 o 
   0   5  12        0.01        1.16      1.80 o 
   1   5  12       44.17       46.11      3.77 o 
   2   5  12        3.57        5.53      3.07 o 
   3   5  12       25.71       28.27      4.56 o 
   4   5  12        1.30        2.98      2.90 o 
   5   5  12       55.41       59.52      6.06 o 
   6   5  12        2.13       -1.49      3.34 o 
   7   5  12        0.07        1.76      3.95 o 
   8   5  12        6.17        7.02      5.18 o 
  -4   6  12        0.61       -3.77      4.04 o 
  -3   6  12        3.23       -0.44      3.51 o 
  -2   6  12        0.00        0.56      2.23 o 
  -1   6  12        0.17       -1.27      1.56 o 
   0   6  12        0.17       -1.48      1.87 o 
   1   6  12        0.75       -1.56      1.77 o 
   2   6  12      125.71      109.44      6.10 o 
   3   6  12      129.11      113.15      7.46 o 
   4   6  12        3.65        5.79      3.25 o 
   5   6  12       18.25       17.38      4.83 o 
   6   6  12       14.98       20.89      5.00 o 
   7   6  12       64.71      104.29      8.95 o 
   8   6  12        0.41       -4.21      4.21 o 
  -4   7  12        0.08       -1.84      4.65 o 
  -3   7  12       54.88       64.79      6.41 o 
  -2   7  12       42.61       59.96      6.85 o 
  -1   7  12        3.27        2.95      2.45 o 
   0   7  12        2.41        3.29      2.14 o 
   1   7  12        0.25       -1.01      1.89 o 
   2   7  12      150.75      156.03      6.39 o 
   3   7  12        9.98        2.02      3.16 o 
   4   7  12        2.90        1.76      3.07 o 
   5   7  12        6.68       10.53      4.04 o 
   6   7  12        2.27        3.25      3.95 o 
   7   7  12        4.02       -0.53      4.13 o 
  -2   8  12        0.01       -3.07      3.34 o 
  -1   8  12        0.07       -0.79      3.16 o 
   0   8  12       26.94       20.65      3.25 o 
   1   8  12       16.42       15.34      2.91 o 
   2   8  12      201.96      194.77     16.72 o 
   3   8  12        6.09        8.61      4.56 o 
   4   8  12        0.31       -2.19      3.07 o 
   5   8  12       13.91       10.18      4.13 o 
   6   8  12        0.20        1.23      3.60 o 
   7   8  12        0.25       -2.19      4.21 o 
  -2   9  12       15.54       14.05      4.83 o 
  -1   9  12        5.00        0.97      3.69 o 
   0   9  12        1.98        1.05      3.42 o 
   1   9  12        0.62       -0.07      3.42 o 
   2   9  12       63.78       69.38      4.46 o 
   3   9  12       13.41       21.81      3.44 o 
   4   9  12       49.82       54.87      6.67 o 
   5   9  12        4.02        1.14      3.69 o 
   6   9  12      112.90      140.02     10.10 o 
   7   9  12        2.02       -1.93      4.39 o 
  -2  10  12       10.80        4.13      4.65 o 
  -1  10  12        1.05       -1.49      3.86 o 
   0  10  12        3.58        4.39      4.13 o 
   1  10  12        1.98        1.66      2.46 o 
   2  10  12       15.61       15.56      3.12 o 
   3  10  12        7.28        2.91      2.60 o 
   4  10  12        0.07        0.35      2.45 o 
   5  10  12       29.59       51.27      7.46 o 
   6  10  12        5.70        1.67      4.30 o 
  -1  11  12        7.14        4.65      4.83 o 
   0  11  12        0.32        2.63      3.95 o 
   1  11  12       30.61       36.17      6.32 o 
   2  11  12        9.04        7.78      3.01 o 
   3  11  12        7.46       -0.02      4.35 o 
   4  11  12        2.07        1.75      4.08 o 
   5  11  12        2.93       11.15      5.18 o 
   6  11  12        8.83        6.41      4.74 o 
   0  12  12        0.28        0.70      3.95 o 
   1  12  12        8.29       18.26      5.44 o 
   2  12  12        0.71       -2.19      4.13 o 
   3  12  12        0.61       -0.20      2.67 o 
   4  12  12        0.00       -2.72      2.72 o 
   5  12  12        0.00       -1.05      4.21 o 
  -1 -11  13        4.06       12.99      5.53 o 
  -3 -10  13        1.08        4.83      4.30 o 
  -2 -10  13        0.03        2.98      4.04 o 
  -1 -10  13        3.08        0.18      4.04 o 
   0 -10  13        0.56       -1.78      2.79 o 
   1 -10  13        1.09        3.86      4.39 o 
   2 -10  13        0.35        2.11      5.09 o 
  -4  -9  13        0.00        1.67      4.65 o 
  -3  -9  13        6.45        1.14      3.95 o 
  -2  -9  13        3.15        2.98      4.04 o 
  -1  -9  13        1.04       -1.93      3.77 o 
   0  -9  13        5.70        4.76      2.92 o 
   1  -9  13        0.01       -2.55      3.95 o 
   2  -9  13        8.34       16.85      5.18 o 
   3  -9  13        3.89        1.14      4.65 o 
  -4  -8  13        2.88        6.41      4.56 o 
  -3  -8  13        0.04        2.46      3.86 o 
  -2  -8  13        9.07       10.89      4.92 o 
  -1  -8  13        3.42       -0.88      3.42 o 
   0  -8  13       10.31        6.01      5.49 o 
   1  -8  13        0.50       -1.44      2.48 o 
   2  -8  13        0.29        2.46      4.30 o 
   3  -8  13        0.27       -0.18      4.21 o 
   4  -8  13       24.88       16.06      5.53 o 
  -5  -7  13        1.20        5.79      4.92 o 
  -4  -7  13        5.24        4.13      4.30 o 
  -3  -7  13       13.85       17.21      5.00 o 
  -2  -7  13        0.13       -1.93      3.60 o 
  -1  -7  13       43.35       56.80      7.02 o 
   0  -7  13        4.54        4.73      2.47 o 
   1  -7  13       47.24       47.93      6.06 o 
   2  -7  13       13.13       13.56      3.16 o 
   3  -7  13        1.78        6.93      4.30 o 
   4  -7  13       14.39        9.39      5.35 o 
  -5  -6  13        4.18        1.40      4.65 o 
  -4  -6  13        3.39        4.83      4.30 o 
  -3  -6  13       27.26       31.34      6.06 o 
  -2  -6  13       22.09       21.60      4.92 o 
  -1  -6  13        5.33        7.90      3.95 o 
   0  -6  13        3.01        1.67      2.07 o 
   1  -6  13       19.04       19.50      4.52 o 
   2  -6  13        9.10        9.91      2.77 o 
   3  -6  13        9.76        2.11      3.77 o 
   4  -6  13       18.83       17.29      5.18 o 
   5  -6  13        0.29       -0.35      4.65 o 
  -5  -5  13        0.01        1.40      4.30 o 
  -4  -5  13        0.99        1.93      3.77 o 
  -3  -5  13        3.97        6.50      3.95 o 
  -2  -5  13       16.36       23.18      4.92 o 
  -1  -5  13        0.00       -0.36      2.06 o 
   0  -5  13        3.45        3.49      2.21 o 
   1  -5  13      148.12      156.74      9.52 o 
   2  -5  13       55.38       56.33      4.19 o 
   3  -5  13       32.97       28.94      3.76 o 
   4  -5  13        1.53        1.93      3.60 o 
   5  -5  13        8.21       18.35      5.35 o 
  -5  -4  13        0.30       -0.70      4.13 o 
  -4  -4  13       22.65       30.64      6.06 o 
  -3  -4  13        2.61        2.72      3.69 o 
  -2  -4  13        6.48        1.23      3.25 o 
  -1  -4  13        0.74       -1.14      1.77 o 
   0  -4  13        2.03        0.69      2.63 o 
   1  -4  13       16.87       14.88      3.99 o 
   2  -4  13       15.01       13.31      2.92 o 
   3  -4  13        6.01        6.28      2.54 o 
   4  -4  13        0.01        0.58      3.25 o 
   5  -4  13        0.13       -3.16      3.60 o 
   6  -4  13        1.36        7.02      5.09 o 
  -5  -3  13        1.88        8.95      4.13 o 
  -4  -3  13        0.23       -3.51      3.51 o 
  -3  -3  13       42.20       46.17      6.23 o 
  -2  -3  13       31.78       27.04      5.09 o 
  -1  -3  13       19.49       18.79      4.30 o 
   0  -3  13       13.72        8.69      3.51 o 
   1  -3  13        1.02       -0.26      2.55 o 
   2  -3  13        0.96       -1.38      2.04 o 
   3  -3  13        1.80        1.81      2.01 o 
   4  -3  13        0.49       -2.02      2.02 o 
   5  -3  13        2.82        4.65      4.21 o 
   6  -3  13        1.07        2.46      4.48 o 
  -5  -2  13        0.90        1.05      4.30 o 
  -4  -2  13        4.73        3.25      3.69 o 
  -3  -2  13        0.83        0.09      3.77 o 
  -2  -2  13        0.73       -0.09      3.25 o 
  -1  -2  13        0.28        0.79      3.07 o 
   0  -2  13       12.21       12.20      3.60 o 
   1  -2  13        7.36        6.76      3.25 o 
   2  -2  13      154.11      154.33      8.34 o 
   3  -2  13      111.57      113.68      7.37 o 
   4  -2  13        1.51        1.73      2.46 o 
   5  -2  13        7.25       16.26      5.18 o 
   6  -2  13       28.51       25.72      5.88 o 
   7  -2  13        0.15        1.67      4.21 o 
  -5  -1  13        0.10       -0.26      3.77 o 
  -4  -1  13        8.26        6.85      4.21 o 
  -3  -1  13        8.95        5.09      3.69 o 
  -2  -1  13       15.93       18.79      4.30 o 
  -1  -1  13        0.38       -2.02      2.81 o 
   0  -1  13       28.62       21.16      4.04 o 
   1  -1  13       51.93       40.82      5.09 o 
   2  -1  13        7.02       11.32      3.69 o 
   3  -1  13      123.90      120.62      7.37 o 
   4  -1  13        7.10        7.29      3.34 o 
   5  -1  13        4.05        5.21      2.67 o 
   6  -1  13       18.93       23.35      5.71 o 
   7  -1  13       10.30       11.15      5.27 o 
  -5   0  13       13.39        9.77      3.27 o 
  -4   0  13       13.43       10.62      4.48 o 
  -3   0  13        2.31        1.76      3.69 o 
  -2   0  13        0.06        0.09      3.07 o 
  -1   0  13        0.21       -2.55      2.55 o 
   0   0  13       89.48       86.38      6.32 o 
   1   0  13       79.44       73.74      5.79 o 
   2   0  13       40.62       52.41      5.53 o 
   3   0  13        6.68        5.97      3.16 o 
   4   0  13       24.27       18.26      4.04 o 
   5   0  13       11.82       16.33      4.39 o 
   6   0  13       20.02       24.37      3.81 o 
   7   0  13       25.79       29.76      6.23 o 
  -5   1  13        0.04       -0.70      4.30 o 
  -4   1  13       41.55       48.46      6.50 o 
  -3   1  13        0.33        4.39      3.60 o 
  -2   1  13        4.45        2.19      3.34 o 
  -1   1  13       16.16       20.98      4.30 o 
   0   1  13        7.78       10.10      3.42 o 
   1   1  13       71.43       63.03      5.53 o 
   2   1  13        2.31        0.79      2.81 o 
   3   1  13       16.80       17.82      4.21 o 
   4   1  13        6.79        4.39      3.51 o 
   5   1  13       11.79       11.68      3.95 o 
   6   1  13       25.16       37.57      6.14 o 
   7   1  13        8.10       14.79      3.67 o 
  -5   2  13        2.60        0.09      4.30 o 
  -4   2  13       26.60       35.61      4.19 o 
  -3   2  13        0.00       -0.97      3.34 o 
  -2   2  13        5.65        4.13      3.25 o 
  -1   2  13        4.46        5.44      3.16 o 
   0   2  13       45.56       54.25      5.62 o 
   1   2  13        6.50        1.05      2.72 o 
   2   2  13       54.60       56.01      5.27 o 
   3   2  13      110.90       97.53      6.93 o 
   4   2  13       27.40       41.43      5.88 o 
   5   2  13       28.97       25.28      4.74 o 
   6   2  13        0.00       -3.16      3.42 o 
   7   2  13        6.11        7.11      4.56 o 
  -5   3  13        6.87       10.10      4.83 o 
  -4   3  13        6.58        4.30      4.21 o 
  -3   3  13        2.92       -3.16      3.69 o 
  -2   3  13       89.89       87.78      7.11 o 
  -1   3  13        1.38       -2.02      2.63 o 
   0   3  13        3.33        2.11      3.07 o 
   1   3  13        0.02       -2.19      2.37 o 
   2   3  13        1.35       -2.37      2.37 o 
   3   3  13        3.68        5.62      3.25 o 
   4   3  13      332.42      328.93     13.69 o 
   5   3  13      201.66      201.64     10.45 o 
   6   3  13        8.10        6.14      3.95 o 
   7   3  13        0.88       -1.40      3.51 o 
  -4   4  13        2.84        0.26      4.21 o 
  -3   4  13        0.12       -2.40      2.50 o 
  -2   4  13       30.17       33.43      3.51 o 
  -1   4  13        6.86        4.17      2.23 o 
   0   4  13      141.13      150.20      8.34 o 
   1   4  13       15.99       17.29      3.95 o 
   2   4  13      218.89      191.81      9.57 o 
   3   4  13        0.53       -2.63      2.72 o 
   4   4  13      162.94      142.91      8.78 o 
   5   4  13       30.72       44.95      6.23 o 
   6   4  13       11.94       14.84      4.74 o 
   7   4  13       27.45       45.82      6.85 o 
  -4   5  13        0.14       -1.14      4.04 o 
  -3   5  13        4.64        4.92      4.13 o 
  -2   5  13        6.22        8.09      2.19 o 
  -1   5  13      164.81      167.47      6.33 o 
   0   5  13       51.25       44.12      3.76 o 
   1   5  13        3.00        0.61      2.98 o 
   2   5  13        3.06        3.07      2.98 o 
   3   5  13       62.64       60.13      5.97 o 
   4   5  13        0.06       -2.81      2.90 o 
   5   5  13        0.10        0.61      3.16 o 
   6   5  13       22.50       20.54      5.18 o 
   7   5  13        2.73        3.34      4.21 o 
  -4   6  13        2.55       -1.76      4.83 o 
  -3   6  13        2.73        0.53      4.21 o 
  -2   6  13        9.67        6.53      2.76 o 
  -1   6  13        5.60        4.90      2.51 o 
   0   6  13       27.77       26.67      4.13 o 
   1   6  13        0.01       -1.45      1.94 o 
   2   6  13       10.32       11.24      4.04 o 
   3   6  13        0.44        1.40      3.51 o 
   4   6  13        0.14       -1.32      3.25 o 
   5   6  13       10.60       16.85      4.65 o 
   6   6  13        5.17       17.29      5.00 o 
   7   6  13       25.30       19.22      5.44 o 
  -2   7  13       15.35       17.47      4.83 o 
  -1   7  13        0.22        1.45      2.48 o 
   0   7  13        3.50        3.01      2.68 o 
   1   7  13        1.50       -1.49      2.77 o 
   2   7  13        1.42        0.39      2.26 o 
   3   7  13       55.52       57.76      6.41 o 
   4   7  13       10.47        6.93      3.69 o 
   5   7  13        0.99        4.74      3.60 o 
   6   7  13        8.12       16.77      5.18 o 
   7   7  13        0.56       -3.34      4.30 o 
  -2   8  13        0.32        0.53      3.95 o 
  -1   8  13        0.30        1.93      3.51 o 
   0   8  13        9.26        6.71      2.60 o 
   1   8  13       20.98       20.26      3.24 o 
   2   8  13      125.75      133.23      9.57 o 
   3   8  13       14.20       11.32      4.30 o 
   4   8  13        0.03       -3.07      3.25 o 
   5   8  13        0.01       -2.90      2.90 o 
   6   8  13       17.46       27.30      6.06 o 
   7   8  13        6.97        9.31      5.00 o 
  -2   9  13        4.68        2.63      4.21 o 
  -1   9  13        0.77        5.09      4.04 o 
   0   9  13        5.17       -0.88      3.95 o 
   1   9  13       16.15       22.41      3.57 o 
   2   9  13        3.49       -0.45      2.36 o 
   3   9  13        9.05        2.67      2.50 o 
   4   9  13        1.33        4.83      3.77 o 
   5   9  13       27.83       42.14      6.85 o 
   6   9  13        1.77        0.35      4.13 o 
  -1  10  13        1.49        2.98      4.13 o 
   0  10  13       36.83       50.13      7.11 o 
   1  10  13       31.25       18.31      3.63 o 
   2  10  13       13.11       12.29      5.35 o 
   3  10  13        4.58        8.45      2.95 o 
   4  10  13       25.69       28.62      5.71 o 
   5  10  13       23.49       25.37      6.14 o 
   6  10  13        1.20       -1.84      4.30 o 
   0  11  13        0.34        1.14      4.48 o 
   1  11  13        0.21        4.39      4.39 o 
   2  11  13       10.68        5.71      3.69 o 
   3  11  13        0.97       -1.63      3.03 o 
   4  11  13        3.13        2.81      3.04 o 
   5  11  13        4.31        2.28      4.21 o 
   2  12  13        0.49        1.49      4.30 o 
   3  12  13        0.63        1.57      3.00 o 
   4  12  13       25.80       45.91      5.15 o 
  -2 -10  14        0.08        2.11      4.30 o 
  -1 -10  14        0.34       -0.44      4.21 o 
   0 -10  14        0.12        1.49      4.48 o 
  -3  -9  14        0.49       -1.58      4.21 o 
  -2  -9  14        0.09       -2.98      3.77 o 
  -1  -9  14        3.34        5.00      4.48 o 
   0  -9  14        6.30        0.46      3.04 o 
   1  -9  14        0.31       -3.51      4.13 o 
   2  -9  14        0.23       -1.58      4.21 o 
  -4  -8  14        3.76        0.18      4.21 o 
  -3  -8  14       11.17       16.77      5.35 o 
  -2  -8  14        2.18        3.42      3.95 o 
  -1  -8  14        6.51        9.13      4.39 o 
   0  -8  14        0.07        0.43      2.73 o 
   1  -8  14        0.05       -0.12      2.79 o 
   2  -8  14        0.19        0.88      4.04 o 
   3  -8  14        3.16        4.04      4.39 o 
  -4  -7  14        5.02       10.27      4.74 o 
  -3  -7  14        9.49       11.32      4.74 o 
  -2  -7  14       12.73       10.89      4.39 o 
  -1  -7  14       50.47       50.56      6.93 o 
   0  -7  14        2.35        2.40      4.43 o 
   1  -7  14       62.63       69.61      5.09 o 
   2  -7  14        1.45       -2.89      2.98 o 
   3  -7  14        3.40        3.42      4.13 o 
   4  -7  14        0.03        0.18      4.83 o 
  -5  -6  14        4.30       10.62      5.44 o 
  -4  -6  14       16.88       18.79      5.71 o 
  -3  -6  14        0.31       -3.34      3.34 o 
  -2  -6  14       30.37       22.56      5.35 o 
  -1  -6  14        0.00       -0.35      3.51 o 
   0  -6  14       15.72       11.65      2.86 o 
   1  -6  14        2.94       -0.88      2.42 o 
   2  -6  14        4.03        3.20      2.67 o 
   3  -6  14        0.16       -3.07      3.07 o 
   4  -6  14        0.41       -1.32      4.13 o 
  -5  -5  14       10.73       10.45      5.35 o 
  -4  -5  14        0.22        2.46      4.21 o 
  -3  -5  14        4.12        9.13      4.65 o 
  -2  -5  14        4.28        4.92      4.04 o 
  -1  -5  14       21.06       15.10      4.56 o 
   0  -5  14        5.66        5.18      2.51 o 
   1  -5  14       30.96       35.23      6.89 o 
   2  -5  14        4.82        3.65      2.39 o 
   3  -5  14        0.57       -2.33      2.33 o 
   4  -5  14        2.57       -2.90      3.95 o 
   5  -5  14       28.86       28.27      6.67 o 
  -5  -4  14        1.11        4.21      4.74 o 
  -4  -4  14        9.27        6.41      4.30 o 
  -3  -4  14        3.05        6.32      4.13 o 
  -2  -4  14        5.00        7.37      4.04 o 
  -1  -4  14        1.24       -1.14      3.42 o 
   0  -4  14        0.20        1.07      2.11 o 
   1  -4  14        5.71        3.74      2.39 o 
   2  -4  14       74.79       78.70      4.71 o 
   3  -4  14        2.14       -2.24      2.30 o 
   4  -4  14       21.38       28.40      4.26 o 
   5  -4  14        0.07       -3.77      3.77 o 
  -5  -3  14        0.17        0.09      4.48 o 
  -4  -3  14        1.52       -3.60      3.60 o 
  -3  -3  14        3.51        1.76      3.86 o 
  -2  -3  14        5.01       12.64      4.39 o 
  -1  -3  14       17.60       20.45      4.56 o 
   0  -3  14        2.63        6.14      3.69 o 
   1  -3  14        1.16       -0.35      2.90 o 
   2  -3  14        1.60        1.25      2.17 o 
   3  -3  14        0.74       -1.25      2.20 o 
   4  -3  14        2.44        0.38      2.36 o 
   5  -3  14        0.99       -0.88      3.86 o 
   6  -3  14       15.04       22.30      6.32 o 
  -5  -2  14        3.17        3.51      4.74 o 
  -4  -2  14       12.10        8.95      4.92 o 
  -3  -2  14        1.02       -1.84      3.77 o 
  -2  -2  14        2.22       -2.98      3.42 o 
  -1  -2  14        4.71       -0.44      3.07 o 
   0  -2  14        0.06       -2.63      2.63 o 
   1  -2  14        0.40       -1.40      3.16 o 
   2  -2  14       79.26       86.99      6.85 o 
   3  -2  14        0.65       -0.70      2.72 o 
   4  -2  14        1.99        0.50      2.17 o 
   5  -2  14        0.04       -0.34      2.45 o 
   6  -2  14        6.58        5.53      4.56 o 
  -5  -1  14        1.70        5.62      4.65 o 
  -4  -1  14        0.67        1.49      4.04 o 
  -3  -1  14        1.29        0.53      3.69 o 
  -2  -1  14        0.91        2.55      3.42 o 
  -1  -1  14       20.35        9.92      3.86 o 
   0  -1  14        6.57       10.01      3.60 o 
   1  -1  14        6.36        1.67      3.34 o 
   2  -1  14       47.46       57.94      6.14 o 
   3  -1  14       86.52       73.91      6.23 o 
   4  -1  14        2.45        4.65      3.51 o 
   5  -1  14        0.30       -0.93      2.51 o 
   6  -1  14        0.91        0.35      3.86 o 
  -5   0  14        4.26        5.25      3.32 o 
  -4   0  14        0.13        1.93      4.21 o 
  -3   0  14        0.15       -2.72      3.51 o 
  -2   0  14        8.26        5.79      4.04 o 
  -1   0  14       12.80        8.95      3.77 o 
   0   0  14        0.24        3.34      3.07 o 
   1   0  14       14.28       16.85      4.04 o 
   2   0  14       65.01       61.62      5.79 o 
   3   0  14       25.24       33.53      5.00 o 
   4   0  14       17.12       12.82      4.30 o 
   5   0  14       56.24       67.86      7.20 o 
   6   0  14        4.42       11.06      4.13 o 
   7   0  14       13.00       13.26      5.27 o 
  -5   1  14        0.34       -0.09      4.48 o 
  -4   1  14        6.96        7.99      4.04 o 
  -3   1  14        2.00       -2.98      3.60 o 
  -2   1  14       10.39        8.52      3.86 o 
  -1   1  14        4.33        2.19      3.25 o 
   0   1  14        3.62        4.13      3.25 o 
   1   1  14       33.87       37.13      5.09 o 
   2   1  14       97.40       96.30      6.85 o 
   3   1  14      115.47      118.16      7.73 o 
   4   1  14       41.20       47.93      5.88 o 
   5   1  14        5.96        4.13      3.77 o 
   6   1  14        8.99       12.11      5.00 o 
   7   1  14        1.23        2.00      3.19 o 
  -5   2  14        1.39       -1.05      4.48 o 
  -4   2  14        2.65        1.05      2.79 o 
  -3   2  14        0.43       -1.49      3.86 o 
  -2   2  14       46.27       59.69      6.93 o 
  -1   2  14       78.75       80.41      6.76 o 
   0   2  14        2.40       -2.81      2.81 o 
   1   2  14        0.30       -1.93      2.72 o 
   2   2  14       82.76       66.80      6.06 o 
   3   2  14       42.93       43.63      5.79 o 
   4   2  14        2.76        3.95      3.34 o 
   5   2  14      108.79      112.19      8.08 o 
   6   2  14        0.00        9.04      4.56 o 
   7   2  14        1.15       -2.90      4.56 o 
  -4   3  14        2.41       -2.55      4.13 o 
  -3   3  14        8.35       13.78      4.83 o 
  -2   3  14        0.05       -3.34      3.34 o 
  -1   3  14       37.97       40.03      5.97 o 
   0   3  14       40.34       38.10      5.27 o 
   1   3  14        0.22       -1.58      2.72 o 
   2   3  14      130.27      136.51      8.25 o 
   3   3  14       31.47       35.55      5.27 o 
   4   3  14      112.54      112.63      8.08 o 
   5   3  14       16.08       10.18      4.13 o 
   6   3  14        0.80       -3.60      3.60 o 
   7   3  14        5.51        4.56      4.65 o 
  -4   4  14        0.08       -4.30      4.30 o 
  -3   4  14       15.37       20.54      5.35 o 
  -2   4  14       63.54       66.63      7.11 o 
  -1   4  14        0.88        0.70      3.34 o 
   0   4  14       81.71       81.55      6.50 o 
   1   4  14        3.51       -0.88      2.81 o 
   2   4  14       85.19       83.83      6.67 o 
   3   4  14        4.63        4.83      3.25 o 
   4   4  14        7.88        3.25      3.51 o 
   5   4  14        2.07        1.14      3.51 o 
   6   4  14       38.50       40.38      6.32 o 
   7   4  14       25.66       31.08      6.41 o 
  -4   5  14        9.25        7.99      5.00 o 
  -3   5  14        0.73        1.14      4.13 o 
  -2   5  14        0.82       -0.94      2.58 o 
  -1   5  14        1.14       -0.42      2.23 o 
   0   5  14        2.27       -2.28      2.81 o 
   1   5  14       20.45       19.49      4.56 o 
   2   5  14      110.78      106.48      7.46 o 
   3   5  14       59.92       71.98      6.50 o 
   4   5  14       72.58       77.60      6.93 o 
   5   5  14       14.72       19.22      5.09 o 
   6   5  14        7.75        8.16      4.30 o 
   7   5  14        0.43        2.72      4.04 o 
  -3   6  14        0.37       -3.86      3.86 o 
  -2   6  14        2.09       -3.69      3.69 o 
  -1   6  14        0.69       -2.36      2.36 o 
   0   6  14       19.16       26.78      3.60 o 
   1   6  14       14.07        8.16      3.60 o 
   2   6  14      190.23      194.97     10.18 o 
   3   6  14       12.10        9.66      4.04 o 
   4   6  14        0.00       -2.81      2.81 o 
   5   6  14        4.05        4.56      3.69 o 
   6   6  14       10.13        9.74      4.74 o 
   7   6  14        6.02        1.49      4.56 o 
  -2   7  14        1.74        0.70      3.86 o 
  -1   7  14        0.14        0.01      2.40 o 
   0   7  14        1.56       -1.72      2.29 o 
   1   7  14       13.21       10.22      2.92 o 
   2   7  14       40.15       36.43      5.53 o 
   3   7  14       23.30       30.99      5.53 o 
   4   7  14        2.97        5.44      3.77 o 
   5   7  14        0.14       -2.46      3.42 o 
   6   7  14       24.08       43.10      6.67 o 
   7   7  14       14.13       18.43      5.62 o 
  -2   8  14        5.09        4.92      4.74 o 
  -1   8  14        1.23        2.19      3.86 o 
   0   8  14        2.74       -0.34      2.45 o 
   1   8  14       45.32       54.32      4.77 o 
   2   8  14        1.15        2.35      2.51 o 
   3   8  14        2.06       -1.49      3.60 o 
   4   8  14       11.49        7.20      4.13 o 
   5   8  14        4.53        5.44      4.13 o 
   6   8  14       54.01       75.32      7.64 o 
  -1   9  14        0.63        7.64      4.48 o 
   0   9  14        0.20        3.60      3.77 o 
   1   9  14       60.27       74.17      5.03 o 
   2   9  14       35.29       34.07      4.61 o 
   3   9  14        2.74       -3.77      3.77 o 
   4   9  14       25.28       27.65      5.88 o 
   5   9  14       42.56       61.10      7.81 o 
   6   9  14       51.27       79.80      8.87 o 
   0  10  14       39.65       61.80      8.16 o 
   1  10  14       16.46       11.70      3.43 o 
   2  10  14       20.38       14.17      3.47 o 
   3  10  14        0.61       -2.44      2.44 o 
   4  10  14        0.78       -1.05      3.77 o 
   5  10  14       51.80       59.34      7.90 o 
   1  11  14        0.35       -3.07      4.30 o 
   2  11  14        0.00        0.03      2.85 o 
   3  11  14        2.72        2.43      2.99 o 
   4  11  14       29.12       28.97      6.58 o 
  -2  -9  15        6.62        0.79      4.04 o 
  -1  -9  15        0.08       -0.70      4.04 o 
   0  -9  15        0.01        0.53      4.48 o 
   1  -9  15        4.90       -1.58      4.39 o 
  -3  -8  15        1.34        5.79      5.00 o 
  -2  -8  15        0.16       -2.63      3.77 o 
  -1  -8  15        2.00       -2.37      3.69 o 
   0  -8  15       18.01       35.73      6.50 o 
   1  -8  15        0.02        1.19      3.10 o 
   2  -8  15        2.47        3.86      4.48 o 
  -3  -7  15        1.01       -0.70      4.21 o 
  -2  -7  15        0.00       -1.84      3.95 o 
  -1  -7  15       10.39        9.04      4.65 o 
   0  -7  15       10.72       10.23      3.56 o 
   1  -7  15       13.34       14.37      4.30 o 
   2  -7  15        1.59        0.67      3.19 o 
   3  -7  15        1.21       -0.18      4.30 o 
  -4  -6  15        1.13        4.39      4.74 o 
  -3  -6  15        2.89        1.58      4.30 o 
  -2  -6  15        0.13       -0.70      3.69 o 
  -1  -6  15        0.00        1.32      3.77 o 
   0  -6  15       10.92        8.39      2.74 o 
   1  -6  15        7.05        9.37      3.29 o 
   2  -6  15        0.51       -0.23      4.08 o 
   3  -6  15        1.86       -2.37      3.51 o 
   4  -6  15        3.78        4.74      4.65 o 
  -4  -5  15        2.64        7.90      5.09 o 
  -3  -5  15        1.23       -2.28      3.77 o 
  -2  -5  15        0.53        1.23      4.13 o 
  -1  -5  15        0.23        0.44      3.34 o 
   0  -5  15        3.53        5.63      2.70 o 
   1  -5  15        7.00        5.50      2.70 o 
   2  -5  15        6.50        2.71      3.64 o 
   3  -5  15       38.44       42.87      4.41 o 
   4  -5  15        4.81       -0.18      4.30 o 
  -4  -4  15        0.00        3.34      4.48 o 
  -3  -4  15        3.73        4.13      4.21 o 
  -2  -4  15        2.17        3.07      3.95 o 
  -1  -4  15        0.60        5.09      4.13 o 
   0  -4  15       16.68       14.15      3.25 o 
   1  -4  15        1.18        0.83      2.34 o 
   2  -4  15       24.13       26.82      3.78 o 
   3  -4  15        5.54        1.92      2.51 o 
   4  -4  15        0.09        0.00      2.79 o 
   5  -4  15        0.43       -1.58      3.95 o 
  -4  -3  15        0.63       -2.19      4.04 o 
  -3  -3  15        6.45        5.35      4.21 o 
  -2  -3  15        0.79        2.11      3.77 o 
  -1  -3  15        5.22        1.93      3.77 o 
   0  -3  15        3.45        4.83      3.77 o 
   1  -3  15        2.58       -0.66      2.15 o 
   2  -3  15       17.58       16.27      3.12 o 
   3  -3  15        4.16        2.05      2.35 o 
   4  -3  15        6.07        3.81      3.42 o 
   5  -3  15       10.04       10.45      4.92 o 
  -4  -2  15        7.59        6.06      4.65 o 
  -3  -2  15        1.81        0.26      3.95 o 
  -2  -2  15       23.17       16.85      5.09 o 
  -1  -2  15        2.10        5.62      3.77 o 
   0  -2  15       50.26       58.46      6.76 o 
   1  -2  15       37.28       37.75      5.79 o 
   2  -2  15       17.29       11.85      4.21 o 
   3  -2  15        2.63        1.23      3.34 o 
   4  -2  15        7.37       14.09      3.99 o 
   5  -2  15       17.47       28.59      3.94 o 
   6  -2  15        1.39       -4.04      4.04 o 
  -4  -1  15        2.78       -2.72      4.04 o 
  -3  -1  15       12.63        7.29      4.30 o 
  -2  -1  15        5.02       -2.55      3.51 o 
  -1  -1  15        5.21        1.14      3.51 o 
   0  -1  15        0.20       -1.05      2.98 o 
   1  -1  15        0.69       -0.44      3.16 o 
   2  -1  15      138.47      135.80      8.43 o 
   3  -1  15        2.00       -2.11      3.42 o 
   4  -1  15        7.73        2.90      3.42 o 
   5  -1  15        0.35       -1.30      3.91 o 
   6  -1  15       25.59       28.54      8.52 o 
  -4   0  15        2.20        1.32      4.65 o 
  -3   0  15        0.03       -3.42      3.42 o 
  -2   0  15        1.73       -2.98      3.51 o 
  -1   0  15       19.47       12.99      4.39 o 
   0   0  15        8.80        5.18      3.60 o 
   1   0  15       46.97       45.47      5.79 o 
   2   0  15       27.62       26.95      4.83 o 
   3   0  15       16.31       17.21      4.30 o 
   4   0  15       56.76       60.22      6.14 o 
   5   0  15        4.43        4.92      3.86 o 
   6   0  15       22.50       30.68      4.41 o 
  -4   1  15        4.52        6.85      4.30 o 
  -3   1  15        0.56       -2.90      3.60 o 
  -2   1  15       11.69       11.94      4.74 o 
  -1   1  15        9.74       12.90      4.48 o 
   0   1  15        0.20       -1.14      3.25 o 
   1   1  15        2.38       -0.26      2.98 o 
   2   1  15        0.16       -2.90      2.90 o 
   3   1  15      274.13      253.52     11.94 o 
   4   1  15       19.72       18.26      4.74 o 
   5   1  15        0.00       -0.26      3.60 o 
   6   1  15        3.03        9.04      4.48 o 
  -4   2  15        0.01        1.32      3.03 o 
  -3   2  15       14.96       15.10      5.53 o 
  -2   2  15       59.66       66.89      7.37 o 
  -1   2  15        6.81        7.99      3.86 o 
   0   2  15        0.64        5.00      3.69 o 
   1   2  15        0.01       -2.81      2.90 o 
   2   2  15        7.36        5.88      3.60 o 
   3   2  15        6.02        2.81      3.42 o 
   4   2  15      139.79      131.76      8.69 o 
   5   2  15       14.14        8.52      4.04 o 
   6   2  15        2.72        4.13      4.65 o 
   7   2  15       23.60       48.54      7.81 o 
  -4   3  15        5.07       -3.25      3.86 o 
  -3   3  15       15.47        4.83      4.21 o 
  -2   3  15        2.48        1.32      3.86 o 
  -1   3  15       98.09       99.55      7.55 o 
   0   3  15       11.26       12.64      4.04 o 
   1   3  15        5.98        8.43      3.77 o 
   2   3  15       60.93       62.59      6.76 o 
   3   3  15       68.16       65.05      6.85 o 
   4   3  15        5.28        6.85      4.04 o 
   5   3  15        6.02        4.74      4.30 o 
   6   3  15        3.97        5.18      4.92 o 
   7   3  15       18.24       23.79      6.85 o 
  -3   4  15        2.23        6.32      4.83 o 
  -2   4  15       26.62       18.70      5.35 o 
  -1   4  15        0.77       -2.19      3.60 o 
   0   4  15       26.13       26.25      5.27 o 
   1   4  15        0.83       -2.90      2.90 o 
   2   4  15       24.76       17.47      4.65 o 
   3   4  15        2.54        1.05      3.60 o 
   4   4  15       23.62       31.69      5.44 o 
   5   4  15        0.86       -1.67      4.21 o 
   6   4  15        2.99        3.34      4.48 o 
   7   4  15       10.46       11.15      5.09 o 
  -3   5  15        3.21        6.67      4.92 o 
  -2   5  15        5.63        6.53      3.26 o 
  -1   5  15        5.68       -3.16      3.16 o 
   0   5  15        0.12        0.18      3.07 o 
   1   5  15       52.69       47.67      6.06 o 
   2   5  15       53.90       55.30      6.85 o 
   3   5  15       76.29       65.49      6.50 o 
   4   5  15       45.87       50.56      6.58 o 
   5   5  15        8.90        8.25      4.30 o 
   6   5  15       12.95       21.16      5.53 o 
   7   5  15        0.00       -3.25      4.13 o 
  -1   6  15        5.90       10.70      6.98 o 
   0   6  15        0.63        2.84      2.63 o 
   1   6  15       13.25       11.85      4.39 o 
   2   6  15        7.23        3.51      3.51 o 
   3   6  15       14.82       16.42      4.74 o 
   4   6  15        2.96        7.29      4.04 o 
   5   6  15        1.78       -0.70      3.51 o 
   6   6  15        0.09       -2.72      3.86 o 
  -1   7  15        3.41        7.99      4.13 o 
   0   7  15        2.73       -1.10      2.42 o 
   1   7  15        5.85        1.89      3.38 o 
   2   7  15       18.11       18.52      4.56 o 
   3   7  15        1.42        2.55      3.95 o 
   4   7  15        0.95       -3.34      3.51 o 
   5   7  15        0.03       -0.61      4.04 o 
   6   7  15        0.07       -1.76      4.04 o 
  -1   8  15        3.13        1.93      4.04 o 
   0   8  15        1.02       -2.50      2.76 o 
   1   8  15       63.53       75.06      6.93 o 
   2   8  15        0.14        0.79      3.60 o 
   3   8  15       18.89       19.84      5.09 o 
   4   8  15        0.47       -3.51      3.51 o 
   5   8  15       48.99       59.25      7.90 o 
   6   8  15       10.99       10.62      5.27 o 
  -1   9  15        0.54       -0.97      4.21 o 
   0   9  15        2.92       -1.40      3.95 o 
   1   9  15        3.80       -0.37      2.85 o 
   2   9  15        3.08        1.52      3.51 o 
   3   9  15        0.54       -1.40      3.60 o 
   4   9  15        9.15        9.22      4.74 o 
   5   9  15        2.56        0.09      4.39 o 
   1  10  15       18.04       18.43      5.62 o 
   2  10  15       25.71       25.03      4.22 o 
   3  10  15        7.42        8.95      4.74 o 
   4  10  15        4.49        7.81      4.74 o 
  -1  -8  16        1.38        2.63      4.39 o 
   0  -8  16        5.15        1.84      4.74 o 
   1  -8  16        5.49        3.77      3.82 o 
  -2  -7  16        0.00        3.86      4.56 o 
  -1  -7  16        0.94        2.98      4.30 o 
   0  -7  16        3.09        3.16      4.30 o 
   1  -7  16        0.00       -0.52      2.67 o 
   2  -7  16        0.50       -1.82      3.11 o 
  -3  -6  16        3.37       -3.16      4.30 o 
  -2  -6  16        0.21        0.00      4.39 o 
  -1  -6  16        1.03       -0.88      3.86 o 
   0  -6  16       31.58       29.32      5.97 o 
   1  -6  16        9.38       10.93      3.82 o 
   2  -6  16       12.76        7.93      4.74 o 
   3  -6  16        0.38       -0.79      4.21 o 
  -3  -5  16        1.35        2.46      4.39 o 
  -2  -5  16        1.69        1.58      4.13 o 
  -1  -5  16        1.10       -0.70      3.60 o 
   0  -5  16        6.61        9.84      3.02 o 
   1  -5  16        1.95        1.03      2.61 o 
   2  -5  16        2.04        2.59      4.08 o 
   3  -5  16        2.39        0.83      2.98 o 
   4  -5  16        0.00       -0.35      4.21 o 
  -4  -4  16        2.21       -2.81      4.65 o 
  -3  -4  16        0.85       -1.84      3.86 o 
  -2  -4  16        0.84       -2.19      4.04 o 
  -1  -4  16        4.90       -0.44      3.86 o 
   0  -4  16        2.13        3.00      2.63 o 
   1  -4  16       10.15        7.58      2.80 o 
   2  -4  16        0.98        4.67      3.56 o 
   3  -4  16        1.46        3.20      2.76 o 
   4  -4  16        3.87        1.54      4.61 o 
  -4  -3  16        1.43        3.16      4.92 o 
  -3  -3  16        0.03       -1.40      3.86 o 
  -2  -3  16        0.18        0.97      4.13 o 
  -1  -3  16        0.33       -3.25      3.25 o 
   0  -3  16        6.17        3.10      2.53 o 
   1  -3  16       27.67       26.77      3.60 o 
   2  -3  16        6.14        1.32      3.42 o 
   3  -3  16        6.33        5.45      3.07 o 
   4  -3  16        0.98        1.11      2.82 o 
   5  -3  16       16.30       28.09      6.58 o 
  -4  -2  16        0.13        3.95      5.09 o 
  -3  -2  16        0.98        2.02      4.30 o 
  -2  -2  16        2.00        0.88      4.21 o 
  -1  -2  16       13.63        3.77      4.30 o 
   0  -2  16       12.58        8.52      4.48 o 
   1  -2  16        0.05       -0.88      3.25 o 
   2  -2  16        9.54        8.69      4.04 o 
   3  -2  16        3.50        0.35      3.34 o 
   4  -2  16        0.95        0.69      2.71 o 
   5  -2  16        8.00        2.62      4.04 o 
  -4  -1  16        1.91       -0.53      3.95 o 
  -3  -1  16        1.01       -1.14      4.39 o 
  -2  -1  16        0.12       -1.05      3.77 o 
  -1  -1  16        6.36       -2.63      3.77 o 
   0  -1  16        4.65        3.77      3.69 o 
   1  -1  16        2.75        2.11      3.60 o 
   2  -1  16       11.64        8.34      3.95 o 
   3  -1  16       10.37        5.44      3.60 o 
   4  -1  16       10.10       16.50      4.83 o 
   5  -1  16        0.24       -0.18      4.39 o 
   6  -1  16       15.85       12.11      5.35 o 
  -4   0  16        0.99       -4.48      4.65 o 
  -3   0  16        1.48        0.88      3.77 o 
  -2   0  16        1.80       -2.98      3.42 o 
  -1   0  16        0.62       -3.51      3.51 o 
   0   0  16        5.59        5.88      3.60 o 
   1   0  16        0.95        2.28      3.51 o 
   2   0  16       57.95       54.87      6.67 o 
   3   0  16       24.01       24.93      5.18 o 
   4   0  16       60.31       68.03      7.37 o 
   5   0  16       37.32       36.43      6.23 o 
   6   0  16       10.96       16.90      3.97 o 
  -4   1  16        0.06       -0.44      4.65 o 
  -3   1  16        2.54       -1.23      3.95 o 
  -2   1  16        2.86        0.09      3.69 o 
  -1   1  16        3.31        1.76      3.60 o 
   0   1  16       30.03       34.41      5.62 o 
   1   1  16       52.91       61.01      7.11 o 
   2   1  16       55.21       61.10      6.85 o 
   3   1  16        3.24       -0.35      3.34 o 
   4   1  16        3.33        6.50      3.95 o 
   5   1  16       36.24       40.21      6.41 o 
   6   1  16       21.94       25.90      6.06 o 
  -3   2  16        8.01        6.32      5.18 o 
  -2   2  16        0.01       -3.86      3.86 o 
  -1   2  16        3.86        1.67      3.60 o 
   0   2  16       30.20       27.48      5.27 o 
   1   2  16       14.50       14.40      4.56 o 
   2   2  16       16.34       18.17      4.74 o 
   3   2  16       15.62       16.33      4.65 o 
   4   2  16      109.11      104.38      7.99 o 
   5   2  16       16.75       18.79      5.18 o 
   6   2  16        3.52        3.25      4.74 o 
  -3   3  16        1.16       -4.21      4.30 o 
  -2   3  16       16.32       13.69      5.09 o 
  -1   3  16      109.15      118.07      8.78 o 
   0   3  16       10.65       15.89      4.83 o 
   1   3  16       47.42       39.33      5.88 o 
   2   3  16       25.51       28.09      5.18 o 
   3   3  16        2.22       -1.14      3.34 o 
   4   3  16        9.12       10.62      4.56 o 
   5   3  16       12.31       18.26      5.44 o 
   6   3  16       31.34       53.29      8.16 o 
  -3   4  16        0.17        4.21      5.27 o 
  -2   4  16       19.14       11.59      5.35 o 
  -1   4  16       10.38        0.79      4.39 o 
   0   4  16        0.40       -1.93      3.25 o 
   1   4  16        3.74        2.02      3.42 o 
   2   4  16        4.12        9.22      4.04 o 
   3   4  16       12.53       15.01      4.48 o 
   4   4  16        0.73       -3.25      3.25 o 
   5   4  16       10.38        8.43      4.65 o 
   6   4  16        0.14       -4.30      4.48 o 
  -2   5  16        0.28       -3.86      3.86 o 
  -1   5  16        9.70        6.23      4.21 o 
   0   5  16        0.56       -2.11      3.60 o 
   1   5  16       28.97       23.79      5.00 o 
   2   5  16        0.92        4.30      3.86 o 
   3   5  16       21.10       18.52      4.74 o 
   4   5  16        3.12        3.86      4.04 o 
   5   5  16        5.62        4.13      4.48 o 
   6   5  16        0.63       -1.84      4.04 o 
  -1   6  16        5.52        1.84      4.30 o 
   0   6  16        0.01       -3.34      3.34 o 
   1   6  16        0.73        0.53      3.34 o 
   2   6  16       42.92       36.96      6.06 o 
   3   6  16       16.08       18.00      5.09 o 
   4   6  16        0.87       -2.63      3.60 o 
   5   6  16        0.24       -0.97      3.86 o 
   6   6  16        0.31        0.88      4.48 o 
  -1   7  16        0.89        0.09      4.13 o 
   0   7  16        1.07        0.58      2.60 o 
   1   7  16       30.12       27.74      5.71 o 
   2   7  16        6.21        3.42      3.77 o 
   3   7  16        0.00       -2.28      3.42 o 
   4   7  16        6.42        1.58      4.13 o 
   5   7  16        5.42        1.67      4.56 o 
   6   7  16       20.39       33.62      7.02 o 
  -1   8  16        0.49       -0.26      4.48 o 
   0   8  16       11.55       10.26      3.44 o 
   1   8  16        0.23       -2.72      4.04 o 
   2   8  16       10.96        3.34      4.13 o 
   3   8  16        1.16       -2.11      3.42 o 
   4   8  16       17.71       26.86      5.97 o 
   5   8  16        0.90       -2.46      4.48 o 
   0   9  16       14.32       13.52      5.71 o 
   1   9  16       43.38       43.11      7.55 o 
   2   9  16        0.87       -3.16      4.04 o 
   3   9  16        8.75        7.90      4.39 o 
   4   9  16        0.02       -3.86      3.86 o 
   2  10  16        0.00       -1.58      4.04 o 
  -1  -7  17        6.13        7.11      4.74 o 
   0  -7  17        0.99       -3.69      4.30 o 
   1  -7  17        1.22       -2.15      3.19 o 
  -2  -6  17        0.16       -1.49      4.13 o 
  -1  -6  17        1.01        2.63      4.39 o 
   0  -6  17       15.66       24.23      5.97 o 
   1  -6  17        5.25        3.15      3.20 o 
   2  -6  17        2.29        5.39      3.30 o 
  -2  -5  17        1.11       -0.18      4.30 o 
  -1  -5  17        1.36        0.61      4.30 o 
   0  -5  17        0.82       -1.67      3.95 o 
   1  -5  17        3.47        4.46      2.88 o 
   2  -5  17        1.05        4.19      3.16 o 
   3  -5  17        9.17        2.93      5.62 o 
  -3  -4  17        0.19        3.42      4.30 o 
  -2  -4  17        8.33        6.41      4.65 o 
  -1  -4  17        1.51        0.70      4.21 o 
   0  -4  17        0.12       -3.69      3.69 o 
   1  -4  17        1.52       -2.42      2.42 o 
   2  -4  17       12.29        7.31      3.22 o 
   3  -4  17        0.89       -2.39      2.73 o 
   4  -4  17        4.58        5.29      3.40 o 
  -3  -3  17        1.21       -0.61      4.48 o 
  -2  -3  17        0.25       -0.88      3.77 o 
  -1  -3  17        0.80        2.02      4.39 o 
   0  -3  17        0.02       -3.42      3.42 o 
   1  -3  17        0.97        0.33      3.07 o 
   2  -3  17        2.71       -0.10      2.85 o 
   3  -3  17        0.46       -0.23      2.88 o 
   4  -3  17        0.65       -2.35      3.00 o 
  -3  -2  17        1.07        2.19      4.83 o 
  -2  -2  17        1.32       -3.69      3.69 o 
  -1  -2  17        0.59       -3.51      3.51 o 
   0  -2  17        3.72        6.23      4.48 o 
   1  -2  17        0.02       -2.55      3.51 o 
   2  -2  17       29.26       23.00      5.35 o 
   3  -2  17        0.69       -2.63      3.34 o 
   4  -2  17        0.81       -2.51      2.57 o 
   5  -2  17        1.84        1.15      3.10 o 
  -3  -1  17        4.54        5.44      4.92 o 
  -2  -1  17        0.05        1.76      4.74 o 
  -1  -1  17        0.55       -2.28      3.51 o 
   0  -1  17        8.33        6.93      4.13 o 
   1  -1  17       65.49       68.12      7.81 o 
   2  -1  17       10.45        9.74      4.30 o 
   3  -1  17       18.57       24.32      5.18 o 
   4  -1  17        3.73        9.04      4.39 o 
   5  -1  17       12.23       13.34      3.69 o 
  -3   0  17        0.29       -2.55      4.21 o 
  -2   0  17        7.99        1.49      4.92 o 
  -1   0  17        2.83        1.23      4.21 o 
   0   0  17        4.70        6.14      4.04 o 
   1   0  17       58.75       64.96      6.67 o 
   2   0  17       54.90       49.42      6.50 o 
   3   0  17        7.18       -1.40      3.34 o 
   4   0  17       10.46       14.48      4.92 o 
   5   0  17        0.03       -3.95      3.95 o 
  -3   1  17       11.65       15.19      5.35 o 
  -2   1  17       26.51       26.42      6.06 o 
  -1   1  17        0.01       -2.28      4.13 o 
   0   1  17        0.74       -1.93      3.60 o 
   1   1  17       17.17       17.56      5.00 o 
   2   1  17        0.26        3.07      3.77 o 
   3   1  17        2.78       -1.49      3.42 o 
   4   1  17       81.99       87.35      7.81 o 
   5   1  17        5.97        3.77      4.74 o 
  -3   2  17        2.20        0.79      5.09 o 
  -2   2  17        4.94        9.04      5.18 o 
  -1   2  17        0.74        3.07      4.30 o 
   0   2  17        9.52        7.99      4.39 o 
   1   2  17        0.04        0.35      3.60 o 
   2   2  17        3.77       -2.63      3.42 o 
   3   2  17        4.18        6.23      4.21 o 
   4   2  17       11.40       14.75      4.92 o 
   5   2  17        4.44        0.88      4.56 o 
  -2   3  17        0.09       -2.19      4.39 o 
  -1   3  17       16.77        9.22      4.65 o 
   0   3  17        0.32        1.58      3.95 o 
   1   3  17       44.07       47.49      6.85 o 
   2   3  17        1.99       -0.79      3.34 o 
   3   3  17        4.29        1.58      4.04 o 
   4   3  17        0.02       -2.37      4.13 o 
   5   3  17        0.51       -3.51      3.51 o 
   6   3  17       19.42       20.89      6.76 o 
  -2   4  17        0.41       -2.81      4.74 o 
  -1   4  17        8.31        0.79      4.56 o 
   0   4  17        1.08       -2.81      3.95 o 
   1   4  17       28.41       24.14      5.35 o 
   2   4  17        2.96        1.76      3.86 o 
   3   4  17       18.08       18.43      4.92 o 
   4   4  17        5.81        3.25      4.04 o 
   5   4  17        4.74        8.78      5.35 o 
  -1   5  17        6.09       -0.18      4.21 o 
   0   5  17        3.99        6.50      4.39 o 
   1   5  17        6.44        1.32      3.86 o 
   2   5  17       10.22        5.18      4.21 o 
   3   5  17        0.08        1.23      3.77 o 
   4   5  17        0.02       -1.67      3.86 o 
   5   5  17        7.35        6.76      4.83 o 
  -1   6  17        0.40       -3.60      4.30 o 
   0   6  17        0.51       -0.88      4.21 o 
   1   6  17        1.01       -3.77      3.77 o 
   2   6  17       22.93       29.67      5.88 o 
   3   6  17        8.51        6.50      4.74 o 
   4   6  17        7.48        5.97      4.48 o 
   5   6  17        3.66       -2.55      4.48 o 
   0   7  17        4.01       -2.11      4.13 o 
   1   7  17        0.04       -0.79      3.69 o 
   2   7  17        2.16       -0.09      3.60 o 
   3   7  17        5.55        6.06      4.30 o 
   4   7  17        1.54        5.27      4.56 o 
   5   7  17       29.85       44.24      7.64 o 
   1   8  17        2.37       -0.53      4.13 o 
   2   8  17        1.54       -1.58      4.04 o 
   3   8  17        4.09        2.28      4.04 o 
   4   8  17        4.58        5.18      4.56 o 
  -1  -5  18        7.56        4.48      4.83 o 
   0  -5  18        0.27       -1.49      4.48 o 
   1  -5  18        2.36        0.56      2.94 o 
   2  -5  18        0.07       -1.79      2.95 o 
  -2  -4  18        1.89       -1.40      4.04 o 
  -1  -4  18        0.43        0.18      4.39 o 
   0  -4  18        0.47        3.77      4.48 o 
   1  -4  18        0.92        0.37      2.84 o 
   2  -4  18        0.01        2.77      2.98 o 
   3  -4  18        3.05       -1.81      3.16 o 
  -2  -3  18        0.15       -4.30      4.30 o 
  -1  -3  18        3.75       -4.04      4.04 o 
   0  -3  18        2.62        3.25      4.21 o 
   1  -3  18        9.45        7.51      4.21 o 
   2  -3  18        0.74       -3.21      3.95 o 
   3  -3  18        0.01       -1.03      2.85 o 
  -2  -2  18        0.00       -3.07      4.04 o 
  -1  -2  18        1.21       -2.98      3.95 o 
   0  -2  18        0.36        0.00      4.39 o 
   1  -2  18       21.48       17.91      5.35 o 
   2  -2  18        4.81        0.35      4.13 o 
   3  -2  18        3.97        4.61      3.73 o 
   4  -2  18        0.81       -2.85      2.85 o 
  -2  -1  18        4.40       -4.48      4.48 o 
  -1  -1  18        0.92       -3.69      3.69 o 
   0  -1  18       15.30       18.61      5.44 o 
   1  -1  18        0.81        0.26      3.77 o 
   2  -1  18        5.22        3.42      4.04 o 
   3  -1  18       31.96       27.48      6.06 o 
   4  -1  18        4.44        0.18      4.04 o 
  -2   0  18        7.63        8.16      5.18 o 
  -1   0  18        7.72       11.76      5.09 o 
   0   0  18        2.16        1.14      4.04 o 
   1   0  18        9.88       10.36      4.56 o 
   2   0  18       35.95       38.45      6.50 o 
   3   0  18        1.29        1.40      4.48 o 
   4   0  18        2.86        3.51      4.48 o 
  -2   1  18        0.24        0.70      5.27 o 
  -1   1  18       14.02       24.67      6.14 o 
   0   1  18        0.14        0.44      3.69 o 
   1   1  18        6.69        4.65      4.21 o 
   2   1  18        0.13        1.76      3.60 o 
   3   1  18       33.00       35.38      6.06 o 
   4   1  18        3.48        1.49      4.56 o 
   5   1  18       16.05       19.66      5.88 o 
  -2   2  18       18.69       23.88      6.50 o 
  -1   2  18        8.86        4.48      4.92 o 
   0   2  18        9.93        6.50      5.00 o 
   1   2  18       19.13       12.03      4.48 o 
   2   2  18        2.69        4.74      3.77 o 
   3   2  18       10.95        9.22      4.83 o 
   4   2  18        0.40        0.35      4.30 o 
   5   2  18       12.27        7.99      5.00 o 
  -1   3  18        6.94        3.60      4.39 o 
   0   3  18        6.14        5.18      4.56 o 
   1   3  18       11.33       15.71      5.18 o 
   2   3  18        0.54       -0.88      3.69 o 
   3   3  18        0.05       -3.42      3.51 o 
   4   3  18        1.87       -3.69      3.95 o 
   5   3  18        5.02        7.55      4.92 o 
  -1   4  18        0.03       -4.13      4.13 o 
   0   4  18        7.36        6.06      5.18 o 
   1   4  18       16.83       16.15      5.18 o 
   2   4  18       69.03       71.28      8.08 o 
   3   4  18       16.66       20.54      5.88 o 
   4   4  18        2.94        1.76      4.65 o 
   5   4  18        4.67        6.06      4.74 o 
  -1   5  18        0.59       -2.81      4.56 o 
   0   5  18        0.24        4.65      4.21 o 
   1   5  18        0.94       -2.63      3.95 o 
   2   5  18        5.58        0.18      3.60 o 
   3   5  18        2.95       -1.84      3.60 o 
   4   5  18        0.72        0.88      4.21 o 
   0   6  18        0.20       -4.30      4.30 o 
   1   6  18        7.14        7.99      5.00 o 
   2   6  18        0.65       -3.42      3.42 o 
   3   6  18        9.34        7.64      4.92 o 
   4   6  18        0.02       -2.72      4.04 o 
   1   7  18        8.51        7.02      5.18 o 
   2   7  18        1.92        0.79      4.39 o 
   3   7  18        0.11       -0.18      4.48 o 
   0  -3  19        0.86       -1.40      4.39 o 
   1  -3  19        2.22        1.83      3.12 o 
   2  -3  19        3.78       -0.82      3.99 o 
  -1  -2  19        0.06       -2.90      4.83 o 
   0  -2  19        0.32       -1.14      4.48 o 
   1  -2  19        3.84       -4.13      4.13 o 
   2  -2  19        0.12        5.62      4.39 o 
   3  -2  19        1.66        1.79      3.07 o 
  -1  -1  19        0.44       -1.05      4.21 o 
   0  -1  19        0.73       -3.95      3.95 o 
   1  -1  19       12.50       12.82      5.27 o 
   2  -1  19        3.13        2.98      4.13 o 
   3  -1  19       35.71       35.20      6.50 o 
  -1   0  19       12.55       17.82      5.62 o 
   0   0  19        5.50       -0.35      4.30 o 
   1   0  19        5.16       -2.28      3.95 o 
   2   0  19        2.03       -1.23      4.04 o 
   3   0  19        1.12        5.00      4.74 o 
  -1   1  19       20.09       18.52      6.06 o 
   0   1  19        3.65        1.05      4.74 o 
   1   1  19       16.18       19.31      5.62 o 
   2   1  19        1.80       -0.53      4.04 o 
   3   1  19       11.75       11.24      5.27 o 
   4   1  19       12.06       11.76      5.79 o 
  -1   2  19        0.30        1.32      4.83 o 
   0   2  19       19.99       26.34      6.41 o 
   1   2  19       18.27       19.40      5.44 o 
   2   2  19        4.72        6.41      4.65 o 
   3   2  19        1.12       -4.04      4.04 o 
   4   2  19        2.72       -2.02      3.77 o 
   0   3  19        2.08       -2.72      4.39 o 
   1   3  19        0.02       -0.35      4.21 o 
   2   3  19        3.41       -0.88      3.86 o 
   3   3  19        4.88        4.30      4.56 o 
   4   3  19        2.55       -2.63      4.30 o 
   0   4  19        5.24        8.69      5.09 o 
   1   4  19        4.13        7.99      4.92 o 
   2   4  19        4.49        5.71      4.65 o 
   3   4  19        0.63        0.18      4.13 o 
   1   5  19        6.36       -3.69      3.69 o 
   2   5  19        0.34       -4.30      4.30 o 
   3   5  19        0.01       -2.72      3.77 o 
                                                 
